# Supplementary material for: Differential chromatin accessibility landscape of gain-of-function mutant p53 tumours
Source: BMC Cancer. 2021 Jun 5;21:669. doi: 10.1186/s12885-021-08362-x (PMC8180165; doi:10.1186/s12885-021-08362-x)
Supplement: Supplementary file 1 — Additional file 1: Table S1. TCGA samples with TP53 mutation status. Table S2. The annotated significant differentially accessibility peaks identified in breast and colon cancers. Table S3. Enrichment of CNA events in different distance bins. Tabel S4. Results of TF motif enrichment analysis (related to Fig. 2a-d). Table S5. Enrichment of non-B-form DNA structure in differentially accessible peaks. Table S6. Results from differential gene expression analysis between mutant and wild-type p53 tumours. Table S7. Summary gene list from the differential accessibility, differential expression, and overlap of both. [file 12885_2021_8362_MOESM1_ESM.xlsx]

## Sheet: TableS1
Table S1: TCGA samples with TP53 mutation status
Row details
Each row represents a patient sample from TCGA
Column details
TCGA Patient ID- Patient ID as described in TCGA GDC portal
ATAC-Seq Aliqout ID- Aliqout ID used in ATAC-Seq experiment
RNA-Seq- Aliqout iD which has expression for the given Patient ID
ATAC-Seq Experiment ID- ID from the Corces & Granja et al
TP53 Status - Sample with gain-of-function p53 mutations or no mutation at all
Tissue Type: tissue type of the sample
Subtype: Specific diagnosed subtype for the tumour type
Protein_Position: Amino acid residue position of the mutation
Amino_acid Change: Change at amino acid level of the mutation
Relative CN: Relative copy number of TP53 in the sample (-2,-1,0,1,2)
major- major allele status of TP53 in the sample
minor- minor allele status of TP53 in the sample
Biallelic/Monoallelic- Whether the TP53 sample status is Biallelic/Monoallelic
TCGA Patient ID	ATAC-Seq Aliqout ID	RNA-Seq	ATAC-Seq Experiment ID	TP53 Status	Tissue Type	Subtype	Protein_Position	Amino_acid Change	Relative CN	major	minor	Biallelic/Monoallelic
TCGA-BL-A13J	TCGA-BL-A13J-01A	TCGA-BL-A13J-01A-11R-A10U-07	BLCA-6E1FF9EA-8875-439E-AF5A-A7B7DDFB247C-X022-S12-L068-B1	Mutant	BLCA	Transitional cell carcinoma	220	Y/C	1	3	0	Biallelic
TCGA-BL-A3JM	TCGA-BL-A3JM-01A	TCGA-BL-A3JM-01A-12R-A21D-07	BLCA-CC5A9968-1F7F-4698-B483-1D426BF00AE3-X017-S12-L023-B1	Mutant	BLCA	Transitional cell carcinoma	248	R/P	1	4	0	Biallelic
TCGA-H4-A2HO	TCGA-H4-A2HO-01C	TCGA-H4-A2HO-01A-11R-A180-07	BLCA-C1820F13-D6CF-4BCF-A842-A01D6E6C61EB-X009-S10-L043-B1	Wild	BLCA	Papillary transitional cell carcinoma	wt	wt	0	1	1	wt
TCGA-CU-A3YL	TCGA-CU-A3YL-01A	TCGA-CU-A3YL-01A-11R-A22U-07	BLCA-1067A79F-15D6-4D64-BBC3-268BE15434A1-X019-S01-L048-B1	Wild	BLCA	Papillary transitional cell carcinoma	wt	wt	0	2	0	wt
TCGA-GD-A3OQ	TCGA-GD-A3OQ-01A	TCGA-GD-A3OQ-01A-32R-A220-07	BLCA-3E71B261-9C29-4025-973A-3901B0826643-X009-S04-L031-B1	Wild	BLCA	Transitional cell carcinoma	wt	wt	0	2	1	wt
TCGA-A2-A0CX	TCGA-A2-A0CX-01A	TCGA-A2-A0CX-01A-21R-A00Z-07	BRCA-11AAB1D2-D77B-42AA-AA32-786A597B9797-X003-S06-L029-B1	Mutant	BRCA	Infiltrating duct carcinoma, NOS	273	R/C	-1	3	0	Biallelic
TCGA-A7-A13E	TCGA-A7-A13E-01A	TCGA-A7-A13E-01A-11R-A12P-07	BRCA-01112370-4F6F-4A20-9BE0-7975C3465268-X017-S04-L007-B1	Mutant	BRCA	Infiltrating duct carcinoma, NOS	175	R/H	0	2	1	Monoallelic
TCGA-AR-A0TP	TCGA-AR-A0TP-01A	TCGA-AR-A0TP-01A-11R-A084-07	BRCA-2A65DC63-F8CC-4EF4-AB23-3F5FD880FB5E-X018-S08-L038-B1	Mutant	BRCA	Infiltrating duct carcinoma, NOS	273	R/P	-1	1	0	Biallelic
TCGA-A2-A0SW	TCGA-A2-A0SW-01A	TCGA-A2-A0SW-01A-11R-A084-07	BRCA-6D0DAA1B-2ACC-49CC-90C5-07FC4260432E-X011-S05-L009-B1	Mutant	BRCA	Infiltrating duct carcinoma, NOS	273	R/C	-1	2	0	Biallelic
TCGA-C8-A137	TCGA-C8-A137-01A	TCGA-C8-A137-01A-11R-A115-07	BRCA-1D939DC3-EF0C-40BF-BC60-8C5D46345265-X021-S01-L024-B1	Mutant	BRCA	Infiltrating duct carcinoma, NOS	245	G/C	-1	1	0	Biallelic
TCGA-C8-A12O	TCGA-C8-A12O-01A	TCGA-C8-A12O-01A-11R-A115-07	BRCA-852B450B-EBCC-4DD0-BB5A-FBF238C7BD89-X019-S02-L050-B1	Mutant	BRCA	Infiltrating duct carcinoma, NOS	273	R/H	-1	2	0	Biallelic
TCGA-C8-A12M	TCGA-C8-A12M-01A	TCGA-C8-A12M-01A-11R-A115-07	BRCA-C9C8D426-A3FD-4455-89A9-768BC01D66A9-X009-S01-L025-B1	Wild	BRCA	Infiltrating duct carcinoma, NOS	wt	wt	0	3	1	wt
TCGA-A7-A0CH	TCGA-A7-A0CH-01A	TCGA-A7-A0CH-01A-21R-A00Z-07	BRCA-08499A64-3FD8-4E62-AF08-3C66AF93CAE7-X003-S05-L027-B1	Wild	BRCA	Infiltrating duct carcinoma, NOS	wt	wt	0	1	1	wt
TCGA-AO-A12F	TCGA-AO-A12F-01A	TCGA-AO-A12F-01A-11R-A115-07	BRCA-6108FBB3-DFCE-4A67-A16D-0547827F058C-X008-S04-L007-B1	Wild	BRCA	Infiltrating duct carcinoma, NOS	wt	wt	0	5	0	wt
TCGA-BH-A0DV	TCGA-BH-A0DV-01A	TCGA-BH-A0DV-01A-21R-A12P-07	BRCA-74CCA3AC-8984-4207-AD8C-979E7596A5DC-X005-S02-L003-B1	Wild	BRCA	Infiltrating duct carcinoma, NOS	wt	wt	0	1	1	wt
TCGA-A2-A0T5	TCGA-A2-A0T5-01A	TCGA-A2-A0T5-01A-21R-A084-07	BRCA-FCD2477B-7E05-4EB7-BD63-302496AEA537-X017-S11-L021-B1	Wild	BRCA	Infiltrating duct carcinoma, NOS	wt	wt	0	1	1	wt
TCGA-AO-A0J5	TCGA-AO-A0J5-01A	TCGA-AO-A0J5-01A-11R-A034-07	BRCA-4DE199D4-0892-462C-BE6E-09413F7EF76E-X018-S03-L029-B1	Wild	BRCA	Infiltrating duct mixed with other types of ca...	wt	wt	0	2	2	wt
TCGA-C8-A133	TCGA-C8-A133-01A	TCGA-C8-A133-01A-32R-A12D-07	BRCA-5C54B79C-DA02-4B22-9FC2-3D61BFFC5559-X019-S11-L068-B1	Wild	BRCA	Infiltrating duct mixed with other types of ca...	wt	wt	0	1	1	wt
TCGA-A2-A0YD	TCGA-A2-A0YD-01A	TCGA-A2-A0YD-01A-11R-A109-07	BRCA-8D51DE4E-9B6A-4C2D-BD11-5F66C2173002-X015-S06-L035-B1	Wild	BRCA	Lobular carcinoma, NOS	wt	wt	0	1	1	wt
TCGA-C8-A8HR	TCGA-C8-A8HR-01A	TCGA-C8-A8HR-01A-11R-A36F-07	BRCA-A6462625-3970-44A4-B4CB-7B4AE86648CD-X013-S04-L055-B1	Wild	BRCA	Lobular carcinoma, NOS	wt	wt	0	1	0	wt
TCGA-AO-A0J8	TCGA-AO-A0J8-01A	TCGA-AO-A0J8-01A-21R-A034-07	BRCA-73316C1E-DDE9-4C39-8AFD-5E8A1090C425-X006-S11-L052-B1	Wild	BRCA	Lobular carcinoma, NOS	wt	wt	0	1	1	wt
TCGA-A2-A0T6	TCGA-A2-A0T6-01A	TCGA-A2-A0T6-01A-11R-A084-07	BRCA-BE0F871D-DFA0-4B91-A068-41A57C105E1B-X007-S05-L064-B1	Wild	BRCA	Lobular carcinoma, NOS	wt	wt	0	1	1	wt
TCGA-A2-A0ES	TCGA-A2-A0ES-01A	TCGA-A2-A0ES-01A-11R-A115-07	BRCA-E2534288-EFAE-4EF6-98A0-0A931BC20FF1-X017-S07-L013-B1	Wild	BRCA	Lobular carcinoma, NOS	wt	wt	0	1	1	wt
TCGA-A2-A0EW	TCGA-A2-A0EW-01A	TCGA-A2-A0EW-01A-21R-A115-07	BRCA-037238B0-8FB6-4ECC-9970-93E84F9286EF-X005-S09-L020-B1	Wild	BRCA	Lobular carcinoma, NOS	wt	wt	0	2	2	wt
TCGA-AA-A010	TCGA-AA-A010-01A	NA	COAD-7E54C176-FB16-4492-9688-2BCD0F421E56-X004-S07-L054-B1	Mutant	COAD	Adenocarcinoma, NOS	175	R/C	0	1	1	Monoallelic
TCGA-QL-A97D	TCGA-QL-A97D-01A	TCGA-QL-A97D-01A-12R-A41B-07	COAD-CC735B5F-BE7A-4206-BB75-48A9C82CB8D3-X013-S08-L063-B1	Mutant	COAD	Adenocarcinoma, NOS	282	R/W	-1	2	0	Biallelic
TCGA-QG-A5YV	TCGA-QG-A5YV-01A	TCGA-QG-A5YV-01A-11R-A28H-07	COAD-BA3E7A65-30AB-4ED9-BF52-ED8138164EB9-X007-S08-L069-B1	Mutant	COAD	Adenocarcinoma, NOS	175	R/H	-1	2	0	Biallelic
TCGA-NH-A50V	TCGA-NH-A50V-01B	TCGA-NH-A50V-01A-11R-A28H-07	COAD-62DDE2A9-D8F7-4DD6-BE50-CC208AE71FFC-X017-S05-L009-B1	Mutant	COAD	Adenocarcinoma, NOS	273	R/H	-1	1	0	Biallelic
TCGA-NH-A8F8	TCGA-NH-A8F8-01A	TCGA-NH-A8F8-01A-72R-A41B-07	COAD-AEB99386-152C-4B0C-AC65-6B222FCE2412-X002-S04-L007-B1	Mutant	COAD	Adenocarcinoma, NOS	273	R/H	-1	2	0	Biallelic
TCGA-4N-A93T	TCGA-4N-A93T-01A	TCGA-4N-A93T-01A-11R-A37K-07	COAD-1B956E80-EFF5-4EF5-88F3-EBDF4515217A-X021-S05-L033-B1	Mutant	COAD	Adenocarcinoma, NOS	273	R/H	-1	1	0	Biallelic
TCGA-NH-A6GA	TCGA-NH-A6GA-01A	TCGA-NH-A6GA-01A-11R-A37K-07	COAD-32AA8B86-5414-4552-B946-E2F368618E5F-X009-S12-L047-B1	Mutant	COAD	Adenocarcinoma, NOS	248	R/Q	-1	1	0	Biallelic
TCGA-AA-A02F	TCGA-AA-A02F-01A	NA	COAD-3ECCFFD0-0915-4151-9B10-6C7C37372A72-X002-S05-L009-B1	Mutant	COAD	Adenocarcinoma, NOS	175	R/H	-1	1	0	Biallelic
TCGA-A6-A567	TCGA-A6-A567-01A	TCGA-A6-A567-01A-31R-A28H-07	COAD-3B3A0F79-C38C-42F9-A7ED-EEA42B66C468-X023-S14-L099-B1	Mutant	COAD	Adenocarcinoma, NOS	273	R/H	-1	2	0	Biallelic
TCGA-NH-A6GC	TCGA-NH-A6GC-01A	TCGA-NH-A6GC-01A-12R-A41B-07	COAD-77DDE147-7453-4E7A-A730-E2D408F968ED-X018-S06-L034-B1	Mutant	COAD	Mucinous adenocarcinoma	282	R/W	-1	2	0	Biallelic
TCGA-AD-6889	TCGA-AD-6889-01A	TCGA-AD-6889-01A-11R-1928-07	COAD-46471206-CECD-4A89-99A9-809675776136-X015-S01-L025-B1	Wild	COAD	Adenocarcinoma, NOS	wt	wt	0	1	1	wt
TCGA-AA-A022	TCGA-AA-A022-01A	NA	COAD-A5B3C573-AAC8-4775-AE3F-AE7D3BE2CC80-X017-S08-L015-B1	Wild	COAD	Adenocarcinoma, NOS	wt	wt	0	1	1	wt
TCGA-AA-A01P	TCGA-AA-A01P-01A	TCGA-AA-A01P-01A-21R-A083-07	COAD-74EF44ED-9B3A-4E21-9E86-6C753CF94F4F-X006-S03-L034-B1	Wild	COAD	Adenocarcinoma, NOS	wt	wt	0	2	2	wt
TCGA-DM-A28G	TCGA-DM-A28G-01A	TCGA-DM-A28G-01A-11R-A16W-07	COAD-DC7564C4-1BB1-4FC9-B8BB-B557E69E35CC-X013-S11-L068-B1	Wild	COAD	Adenocarcinoma, NOS	wt	wt	0	1	1	wt
TCGA-AY-A71X	TCGA-AY-A71X-01A	TCGA-AY-A71X-01A-12R-A37K-07	COAD-ED8C6999-09C5-4B1C-916B-0E479EB39F6D-X009-S08-L039-B1	Wild	COAD	Adenocarcinoma, NOS	wt	wt	0	2	2	wt
TCGA-AA-A01X	TCGA-AA-A01X-01A	TCGA-AA-A01X-01A-21R-A083-07	COAD-29C18FA9-CDF6-49A5-9CEB-49C11EF0433F-X003-S08-L033-B1	Wild	COAD	Adenocarcinoma, NOS	wt	wt	0	2	1	wt
TCGA-AA-A01R	TCGA-AA-A01R-01A	NA	COAD-C4C5A550-D6B2-4D3F-9AC6-6670C4536911-X018-S04-L030-B1	Wild	COAD	Mucinous adenocarcinoma	wt	wt	0	1	1	wt
TCGA-A6-A565	TCGA-A6-A565-01A	TCGA-A6-A565-01A-31R-A28H-07	COAD-561632F0-56A1-4FF0-8DD1-219AD30591D4-X015-S04-L031-B1	Wild	COAD	Mucinous adenocarcinoma	wt	wt	0	1	1	wt
TCGA-A6-A566	TCGA-A6-A566-01A	TCGA-A6-A566-01A-11R-A28H-07	COAD-8E38B9F2-90FA-4DA8-A332-7F8B75AD6C4A-X023-S08-L087-B1	Wild	COAD	Mucinous adenocarcinoma	wt	wt	0	2	2	wt
TCGA-AA-A024	TCGA-AA-A024-01A	NA	COAD-2EB7D36F-5616-460C-91C9-6D0AEA893D97-X001-S04-L007-B1	Wild	COAD	Mucinous adenocarcinoma	wt	wt	0	1	1	wt
TCGA-LN-A4MR	TCGA-LN-A4MR-01A	TCGA-LN-A4MR-01A-11R-A28J-31	ESCA-8CD2B7FE-9FFB-4EA3-B17F-098AFE0CDA2A-X005-S10-L023-B1	Mutant	ESCA	Squamous cell carcinoma, NOS	175	R/H	0	5	0	Biallelic
TCGA-LN-A9FQ	TCGA-LN-A9FQ-01A	NA	ESCA-1FEF5E19-2351-4D46-99B4-63F0637ABF17-X010-S08-L063-B1	Mutant	ESCA	Squamous cell carcinoma, NOS	248	R/Q	-1	2	1	Monoallelic
TCGA-LN-A49W	TCGA-LN-A49W-01A	TCGA-LN-A49W-01A-11R-A260-31	ESCA-E7719DEC-B2E3-41D3-BB06-BCA05538058A-X006-S04-L036-B1	Mutant	ESCA	Squamous cell carcinoma, NOS	273	R/C	-1	2	0	Biallelic
TCGA-IG-A3YA	TCGA-IG-A3YA-01A	TCGA-IG-A3YA-01A-11R-A24K-31	ESCA-57016875-7C97-43EE-AD1F-242912852479-X021-S06-L034-B1	Mutant	ESCA	Squamous cell carcinoma, NOS	175	R/H	0	2	0	Biallelic
TCGA-LN-A4A5	TCGA-LN-A4A5-01A	TCGA-LN-A4A5-01A-21R-A260-31	ESCA-3433A6BC-AEAF-459B-8A67-C0C2301280C8-X007-S06-L065-B1	Mutant	ESCA	Squamous cell carcinoma, NOS	248	R/Q	2	9	0	Biallelic
TCGA-IG-A7DP	TCGA-IG-A7DP-01A	TCGA-IG-A7DP-01A-31R-A336-31	ESCA-30FD1AB6-6197-498C-86D0-2A8CA2B1FA51-X016-S01-L047-B1	Wild	ESCA	Adenocarcinoma, NOS	wt	wt	0	1	1	wt
TCGA-CN-A49B	TCGA-CN-A49B-01A	TCGA-CN-A49B-01A-31R-A24H-07	HNSC-D6F95774-441D-47F6-93CE-999D7BE81E44-X040-S11-L141-B1	Mutant	HNSC	Squamous cell carcinoma, NOS	282	R/W	0	4	0	Biallelic
TCGA-KU-A66S	TCGA-KU-A66S-01A	TCGA-KU-A66S-01A-21R-A30B-07	HNSC-19453A09-733B-4E0B-AD43-90DFE9374598-X037-S10-L067-B1	Wild	HNSC	Basaloid squamous cell carcinoma	wt	wt	0	1	1	wt
TCGA-H7-A76A	TCGA-H7-A76A-01A	TCGA-H7-A76A-01A-51R-A34R-07	HNSC-2790E71B-7C59-4237-8DD6-5FDE8971AFDC-X037-S07-L061-B1	Wild	HNSC	Squamous cell carcinoma, keratinizing, NOS	wt	wt	0	1	1	wt
TCGA-KU-A6H7	TCGA-KU-A6H7-06A	TCGA-KU-A6H7-01A-11R-A31N-07	HNSC-B4C01112-D529-49C5-A458-0E09DA1C071E-X041-S05-L009-B1	Wild	HNSC	Squamous cell carcinoma, NOS	wt	wt	0	1	1	wt
TCGA-W9-A837	TCGA-W9-A837-01A	TCGA-W9-A837-01A-11R-A36H-07	LGGx-4E978019-CC7B-42B2-9396-8EEAF92432E4-X019-S03-L053-B1	Wild	LGG	Oligodendroglioma, NOS	wt	wt	0	1	1	wt
TCGA-F6-A8O3	TCGA-F6-A8O3-01A	TCGA-F6-A8O3-01A-11R-A36H-07	LGGx-628A914A-4A96-4811-9479-2D8D447AF9E2-X013-S07-L061-B1	Wild	LGG	Oligodendroglioma, NOS	wt	wt	0	1	1	wt
TCGA-E1-A7YI	TCGA-E1-A7YI-01A	TCGA-E1-A7YI-01A-11R-A34F-07	LGGx-B0E1CD4B-FE13-4964-A0BB-59DFBA5A94BB-X020-S08-L015-B1	Mutant	LGGx	Astrocytoma, anaplastic	273	R/C	0	1	1	Monoallelic
TCGA-FG-A4MU	TCGA-FG-A4MU-01B	TCGA-FG-A4MU-01B-11R-A28M-07	LGGx-FC0365FE-DE25-4407-8951-F8D85551FBC3-X016-S10-L065-B1	Wild	LGGx	Mixed glioma	wt	wt	0	2	2	wt
TCGA-DB-A75K	TCGA-DB-A75K-01A	TCGA-DB-A75K-01A-11R-A32Q-07	LGGx-2F543B87-3A9F-4B55-9E8D-10B5AB94CE51-X034-S07-L129-B1	Wild	LGGx	Mixed glioma	wt	wt	0	1	1	wt
TCGA-P5-A77X	TCGA-P5-A77X-01A	TCGA-P5-A77X-01A-11R-A32Q-07	LGGx-116B070A-3412-4866-87B9-8337AD92CA94-X022-S11-L066-B1	Wild	LGGx	Mixed glioma	wt	wt	0	1	1	wt
TCGA-DU-5870	TCGA-DU-5870-02A	TCGA-DU-5870-01A-11R-1708-07	LGGx-2B03F922-2B01-4A7B-988A-BFE9C3BDED00-X030-S02-L027-B1	Wild	LGGx	Oligodendroglioma, NOS	wt	wt	0	1	1	wt
TCGA-L9-A8F4	TCGA-L9-A8F4-01A	TCGA-L9-A8F4-01A-11R-A39D-07	LUAD-698EE8D8-3251-42DC-BB3B-FC3C046EC728-X002-S03-L005-B1	Mutant	LUAD	Adenocarcinoma, NOS	248	R/W	-1	2	0	Biallelic
TCGA-MP-A4TF	TCGA-MP-A4TF-01A	TCGA-MP-A4TF-01A-11R-A262-07	LUAD-A1ABC0B2-D7F8-45B5-B431-AE23B19B8DED-X031-S05-L056-B1	Mutant	LUAD	Adenocarcinoma, NOS	249	R/M	-1	3	0	Biallelic
TCGA-MP-A4T7	TCGA-MP-A4T7-01A	TCGA-MP-A4T7-01A-11R-A24X-07	LUAD-07B8C449-3062-436F-8274-4C27887BF8AB-X026-S01-L051-B1	Wild	LUAD	Adenocarcinoma, NOS	wt	wt	0	2	2	wt
TCGA-44-A47F	TCGA-44-A47F-01A	NA	LUAD-48A8548F-79B1-4013-A31C-B2BFDD33F634-X004-S02-L045-B1	Wild	LUAD	Adenocarcinoma, NOS	wt	wt	0	2	2	wt
TCGA-91-A4BD	TCGA-91-A4BD-01A	TCGA-91-A4BD-01A-11R-A24H-07	LUAD-18B8C125-D05C-4AC1-A739-FCC610777B0F-X037-S01-L049-B1	Wild	LUAD	Adenocarcinoma, NOS	wt	wt	0	1	1	wt
TCGA-L4-A4E6	TCGA-L4-A4E6-01A	TCGA-L4-A4E6-01A-11R-A24H-07	LUAD-EBFDB93D-ABF0-44F5-B682-1F330405F9E9-X003-S02-L021-B1	Wild	LUAD	Adenocarcinoma, NOS	wt	wt	0	1	1	wt
TCGA-86-A4P8	TCGA-86-A4P8-01A	TCGA-86-A4P8-01A-11R-A24X-07	LUAD-CA6F245B-30E0-48DE-AB15-23736E21D312-X028-S01-L101-B1	Wild	LUAD	Adenocarcinoma, NOS	wt	wt	0	1	1	wt
TCGA-44-6146	TCGA-44-6146-01A	TCGA-44-6146-01A-11R-1755-07	LUAD-79DEBC87-22F6-49D5-8EE7-C2A4B0559773-X003-S11-L039-B1	Wild	LUAD	Mucinous adenocarcinoma	wt	wt	0	1	1	wt
TCGA-3U-A98I	TCGA-3U-A98I-01A	TCGA-3U-A98I-01A-11R-A40A-07	MESO-E74BDC00-E094-44E8-9F4A-EB4038306740-X036-S10-L043-B1	Mutant	MESO	Mesothelioma, biphasic, maligwtt	273	R/C	-1	1	0	Biallelic
TCGA-MQ-A4KX	TCGA-MQ-A4KX-01A	TCGA-MQ-A4KX-01A-11R-A34F-07	MESO-1BB791A0-A0DD-407E-9CF7-C1057DAB6589-X032-S05-L078-B1	Wild	MESO	Epithelioid mesothelioma, maligwtt	wt	wt	0	1	1	wt
TCGA-LK-A4NY	TCGA-LK-A4NY-01A	TCGA-LK-A4NY-01A-11R-A34F-07	MESO-2470AFE9-83F2-4F12-BE76-F26F4BA6B974-X035-S01-L001-B1	Wild	MESO	Mesothelioma, biphasic, maligwtt	wt	wt	0	1	1	wt
TCGA-LK-A4O6	TCGA-LK-A4O6-01A	TCGA-LK-A4O6-01A-11R-A34F-07	MESO-E63A7EB2-8F27-499E-B9BF-92A8400388D6-X039-S01-L097-B1	Wild	MESO	Mesothelioma, biphasic, maligwtt	wt	wt	0	1	1	wt
TCGA-VQ-A91E	TCGA-VQ-A91E-01A	TCGA-VQ-A91E-01A-31R-A414-31	STAD-96AC922D-69D3-4297-BCF5-7B37B160078B-X035-S12-L023-B1	Mutant	STAD	Adenocarcinoma, intestinal type	248	R/W	0	2	2	Monoallelic
TCGA-BR-A4IY	TCGA-BR-A4IY-01A	TCGA-BR-A4IY-01A-11R-A251-31	STAD-C6252D6A-38B3-4A09-9B2F-185F8FB36EBE-X037-S02-L051-B1	Mutant	STAD	Adenocarcinoma, NOS	175	R/H	0	2	0	Biallelic
TCGA-D7-A6EZ	TCGA-D7-A6EZ-01A	TCGA-D7-A6EZ-01A-11R-A31P-31	STAD-E07AAE91-7A4F-4FDC-9D67-4FA1D4E6DD89-X024-S05-L011-B1	Wild	STAD	Adenocarcinoma, intestinal type	wt	wt	0	1	1	wt
TCGA-VQ-A91W	TCGA-VQ-A91W-01A	TCGA-VQ-A91W-01A-11R-A414-31	STAD-2C565D47-79DA-4384-81CE-545B01C56A16-X038-S08-L087-B1	Wild	STAD	Adenocarcinoma, intestinal type	wt	wt	0	1	1	wt
TCGA-BR-A4QL	TCGA-BR-A4QL-01A	NA	STAD-CEF81A6C-B09A-4698-BC93-DC029B9CA17A-X028-S06-L111-B1	Wild	STAD	Adenocarcinoma, NOS	wt	wt	0	1	1	wt
TCGA-D7-A4YX	TCGA-D7-A4YX-01A	TCGA-D7-A4YX-01A-11R-A251-31	STAD-91C7155F-8187-4688-BEAB-C4179C786667-X029-S08-L015-B1	Wild	STAD	Adenocarcinoma, NOS	wt	wt	0	1	1	wt
TCGA-BR-A4J4	TCGA-BR-A4J4-01A	TCGA-BR-A4J4-01A-12R-A251-31	STAD-1648A422-0188-460C-B462-BEA69640D682-X025-S07-L039-B1	Wild	STAD	Adenocarcinoma, NOS	wt	wt	0	2	2	wt
TCGA-BR-A4J9	TCGA-BR-A4J9-01A	TCGA-BR-A4J9-01A-12R-A251-31	STAD-0215A386-9440-452B-9832-B64A80AA8898-X030-S04-L031-B1	Wild	STAD	Adenocarcinoma, NOS	wt	wt	0	1	1	wt
TCGA-BR-A4J6	TCGA-BR-A4J6-01A	TCGA-BR-A4J6-01A-11R-A251-31	STAD-78ACDA82-EAB2-4188-9631-A23425981D92-X028-S05-L109-B1	Wild	STAD	Adenocarcinoma, NOS	wt	wt	0	1	1	wt
TCGA-BR-A4J2	TCGA-BR-A4J2-01A	TCGA-BR-A4J2-01A-21R-A251-31	STAD-2A8C4C35-D8EA-4423-9ECA-D0612BC1C647-X036-S11-L045-B1	Wild	STAD	Carcinoma, diffuse type	wt	wt	0	1	0	wt
TCGA-HF-A5NB	TCGA-HF-A5NB-01A	TCGA-HF-A5NB-01A-11R-A31P-31	STAD-2DE93632-B991-41E8-905F-E901C64949A4-X026-S07-L065-B1	Wild	STAD	Mucinous adenocarcinoma	wt	wt	0	1	1	wt
TCGA-BR-A4J5	TCGA-BR-A4J5-01A	TCGA-BR-A4J5-01A-21R-A251-31	STAD-D1C43A87-4C70-4AE9-9023-880A46E79F21-X037-S09-L066-B1	Wild	STAD	Mucinous adenocarcinoma	wt	wt	0	1	1	wt
TCGA-BR-A4J7	TCGA-BR-A4J7-01A	TCGA-BR-A4J7-01A-31R-A251-31	STAD-EA9A5DB6-348F-41C4-ACCC-5717653ABD74-X032-S06-L080-B1	Wild	STAD	Mucinous adenocarcinoma	wt	wt	0	2	1	wt
TCGA-B5-A0JN	TCGA-B5-A0JN-01A	TCGA-B5-A0JN-01A-11R-A104-07	UCEC-29305CFF-69CB-4F68-8FA8-F1D9D7F605B9-X035-S07-L013-B1	Mutant	UCEC	Not Reported	249	R/W	-1	2	0	Biallelic
TCGA-B5-A0KB	TCGA-B5-A0KB-01A	NA	UCEC-392EE08A-B49B-4257-BCBC-B3038B7174A8-X041-S11-L021-B1	Mutant	UCEC	Not Reported	273	R/H	wt	1	0	Biallelic
TCGA-BG-A0M8	TCGA-BG-A0M8-01A	NA	UCEC-BDFE8123-081E-49AF-930B-2371D8DEC261-X030-S01-L025-B1	Mutant	UCEC	Not Reported	220	Y/C	wt	3	0	Biallelic
TCGA-AP-A051	TCGA-AP-A051-01A	NA	UCEC-6732BA4A-065A-4EF6-81E1-6DB5CAD70C97-X042-S09-L041-B1	Wild	UCEC	Not Reported	wt	wt	0	1	1	wt
TCGA-B5-A11Y	TCGA-B5-A11Y-01A	NA	UCEC-417CDB67-1DB1-4399-8591-C4600D65C14C-X026-S05-L061-B1	Wild	UCEC	Not Reported	wt	wt	0	2	2	wt
TCGA-BK-A13B	TCGA-BK-A13B-01A	TCGA-BK-A13B-01A-51R-A22K-07	UCEC-BAD10669-0C6A-4B48-94B3-CAB6C3799360-X029-S09-L017-B1	Wild	UCEC	Not Reported	wt	wt	0	1	1	wt
TCGA-B5-A0K9	TCGA-B5-A0K9-01A	TCGA-B5-A0K9-01A-21R-A104-07	UCEC-939BD27B-C1F6-4C55-949E-511A1D916E28-X040-S04-L127-B1	Wild	UCEC	Not Reported	wt	wt	0	1	1	wt
TCGA-BK-A0C9	TCGA-BK-A0C9-01A	NA	UCEC-1D6B31A2-8276-4ADB-BAD3-1659E7AE8C15-X032-S01-L070-B1	Wild	UCEC	Not Reported	wt	wt	0	1	1	wt
TCGA-BG-A0MK	TCGA-BG-A0MK-01A	TCGA-BG-A0MK-01A-51R-A19W-07	UCEC-C335297F-2D63-4973-9182-FA18C28E001E-X037-S04-L055-B1	Wild	UCEC	Not Reported	wt	wt	0	1	1	wt
TCGA-B5-A0JT	TCGA-B5-A0JT-01A	NA	UCEC-9D108B12-D50E-4280-AA1A-219BF0E1856D-X031-S01-L049-B1	Wild	UCEC	Not Reported	wt	wt	0	1	1	wt
TCGA-BG-A0RY	TCGA-BG-A0RY-01A	NA	UCEC-4AC67ED1-07F8-4A27-97D3-7B8D693479AA-X024-S07-L015-B1	Wild	UCEC	Not Reported	wt	wt	0	1	1	wt

## Sheet: TableS2
Table S2: The annotated significant differentially accessibility peaks identified in breast and colon cancers.
Row details
Each row represents a significant peak found and its annotated features
Column details
DA peaks- coordinates of the peak; Chromosome:start:stop
log2FoldChange- log2(Fold Change) of accessibility observed in mutant samples with respect to wild
pvalue- p-value observed in limma Differential Accessibility Analysis
padj- Corrected p-value for breast and colon through Benjamini-Hochberg
Cancer Type- describes which cancer type the peak was found in; BRCA-breast infiltrating ductal carcinoma, COAD- colon adenocarcinoma
Genomic Feature- Annotation of the peak by HOMER for region type
Gene Name- Linked gene to the peak through HOMER, by finding the nearest TSS
Gene Type: Describes whether the linked gene is a protein-coding ,pseudo, ncRNA gene
DA peaks	log2FoldChange	pvalue	padj	Cancer Type	Genomic Feature	Gene Name	Gene Type
chr16:48272790:48273291	2.7793	4.6284e-09	0.000915726	BRCA	intron	ABCC11	protein-coding
chr2:146882017:146882518	-2.36674	9.48963e-09	0.000915726	BRCA	Intergenic	PABPC1P2	pseudo
chr10:28405083:28405584	2.16211	1.50721e-08	0.000915726	BRCA	Intergenic	LINC02652	ncRNA
chr1:10415322:10415823	1.84327	2.18599e-08	0.000915726	BRCA	intron	CENPS-CORT	protein-coding
chr10:8045046:8045547	-2.14138	2.61842e-08	0.000915726	BRCA	Intergenic	GATA3-AS1	ncRNA
chr3:63279594:63280095	-2.77629	3.20018e-08	0.0009593	BRCA	intron	SYNPR	protein-coding
chr4:6221729:6222230	2.69091	4.67648e-08	0.00122661	BRCA	intron	LINC02495	ncRNA
chr4:140633120:140633621	-1.95479	5.65114e-08	0.00131756	BRCA	intron	TNRC18P1	pseudo
chr8:136261867:136262368	-2.67433	7.11452e-08	0.00149287	BRCA	Intergenic	LINC02055	ncRNA
chr7:54664283:54664784	-2.0808	9.8419e-08	0.00162817	BRCA	Intergenic	SEC61G	protein-coding
chr1:247516146:247516647	-2.34457	1.09633e-07	0.00162817	BRCA	intron	GCSAML	protein-coding
chr6:139436969:139437470	-2.46123	1.10761e-07	0.00162817	BRCA	Intergenic	LINC01625	ncRNA
chr3:87047713:87048214	-2.60308	1.1639e-07	0.00162817	BRCA	Intergenic	LINC00506	ncRNA
chr5:251846:252347	2.48299	1.6636e-07	0.001886	BRCA	intron	HRAT5	ncRNA
chr12:50677788:50678289	1.98511	1.70117e-07	0.001886	BRCA	intron	ATF1	protein-coding
chr17:12021176:12021677	-1.25553	1.70772e-07	0.001886	BRCA	intron	MAP2K4	protein-coding
chr9:18824807:18825308	-2.12999	2.24334e-07	0.00235366	BRCA	intron	SAXO1	protein-coding
chr11:129379161:129379662	-1.68609	2.43467e-07	0.00243276	BRCA	intron	BARX2	protein-coding
chr1:208979896:208980397	-2.44164	2.63267e-07	0.00249452	BRCA	Intergenic	LINC01774	ncRNA
chr17:1648882:1649383	-1.01274	2.9458e-07	0.00257555	BRCA	intron	RILP	protein-coding
chr22:39356432:39356933	1.83005	3.3563e-07	0.00281708	BRCA	intron	SYNGR1	protein-coding
chr1:209805411:209805912	-1.03769	3.94755e-07	0.0031859	BRCA	intron	IRF6	protein-coding
chr1:9312670:9313171	1.76709	4.18208e-07	0.0031932	BRCA	intron	SPSB1	protein-coding
chr5:38660216:38660717	3.10157	4.26095e-07	0.0031932	BRCA	intron	LINC01265	ncRNA
chr2:100322794:100323295	-1.78734	4.65141e-07	0.00331181	BRCA	promoter-TSS	LONRF2	protein-coding
chr1:201704080:201704581	-1.18168	5.65678e-07	0.00368041	BRCA	intron	MIR5191	ncRNA
chr1:152442223:152442724	-1.61201	5.77813e-07	0.00368041	BRCA	Intergenic	CRNN	protein-coding
chr1:160083977:160084478	-1.77409	6.31222e-07	0.00368041	BRCA	exon	KCNJ9	protein-coding
chr8:139821867:139822368	1.79085	6.57208e-07	0.00368041	BRCA	intron	KCNK9	protein-coding
chr10:122154979:122155480	2.49768	7.18128e-07	0.00368041	BRCA	intron	TACC2	protein-coding
chr10:8051731:8052232	-2.53368	7.20752e-07	0.00368041	BRCA	TTS	GATA3-AS1	ncRNA
chr5:42887081:42887582	2.08071	7.86776e-07	0.00368041	BRCA	Intergenic	SELENOP	protein-coding
chr7:99022131:99022632	1.61646	8.53453e-07	0.00368041	BRCA	intron	LOC101927550	ncRNA
chr1:9312127:9312628	1.91355	8.56362e-07	0.00368041	BRCA	intron	SPSB1	protein-coding
chr1:152442829:152443330	-2.02163	8.63413e-07	0.00368041	BRCA	Intergenic	CRNN	protein-coding
chr3:70239557:70240058	-2.05062	8.75899e-07	0.00368041	BRCA	intron	MDFIC2	protein-coding
chr17:1999862:2000363	-1.04544	9.18612e-07	0.00377955	BRCA	intron	LOC105371485	ncRNA
chr8:123443141:123443642	1.38659	9.49191e-07	0.00383026	BRCA	intron	WDYHV1	protein-coding
chr8:74735592:74736093	-1.8971	1.02236e-06	0.00388274	BRCA	intron	MIR2052	ncRNA
chr1:224450910:224451411	2.10439	1.03621e-06	0.00388274	BRCA	intron	CNIH3	protein-coding
chr9:1173143:1173644	-1.73804	1.15594e-06	0.00417158	BRCA	Intergenic	DMRT2	protein-coding
chr3:54645564:54646065	-2.2127	1.17294e-06	0.00417158	BRCA	intron	ESRG	ncRNA
chr5:169945740:169946241	-2.55252	1.21839e-06	0.00421762	BRCA	intron	INSYN2B	protein-coding
chr4:95045119:95045620	-2.18808	1.2318e-06	0.00421762	BRCA	intron	BMPR1B	protein-coding
chr1:208475436:208475937	-2.13618	1.24618e-06	0.00421762	BRCA	Intergenic	PLXNA2	protein-coding
chr10:8048236:8048737	-1.83222	1.30869e-06	0.00428865	BRCA	Intergenic	GATA3-AS1	ncRNA
chr19:7533329:7533830	1.43828	1.31433e-06	0.00428865	BRCA	promoter-TSS	PNPLA6	protein-coding
chr16:58829184:58829685	-1.67824	1.32848e-06	0.00428865	BRCA	Intergenic	GOT2	protein-coding
chr3:37994208:37994709	-1.33971	1.38052e-06	0.00438912	BRCA	non-coding	VILL	protein-coding
chr16:56667877:56668378	1.9687	1.58085e-06	0.0048842	BRCA	promoter-TSS	MT1G	protein-coding
chr1:209542610:209543111	-1.45798	1.58279e-06	0.0048842	BRCA	Intergenic	CAMK1G	protein-coding
chr22:31874772:31875273	2.00601	1.66224e-06	0.00497473	BRCA	intron	C22orf24	protein-coding
chr4:94758978:94759479	-1.95518	1.7124e-06	0.00497473	BRCA	intron	BMPR1B	protein-coding
chr2:79788867:79789368	-2.80934	1.75175e-06	0.00497473	BRCA	intron	MIR8080	ncRNA
chr1:223364148:223364649	-1.45663	1.79408e-06	0.00497473	BRCA	promoter-TSS	SUSD4	protein-coding
chr17:42386912:42387413	-1.19059	1.79448e-06	0.00497473	BRCA	intron	STAT3	protein-coding
chr2:26002891:26003392	1.66618	1.82529e-06	0.00497473	BRCA	Intergenic	KIF3C	protein-coding
chr3:113485195:113485696	-2.43915	1.83566e-06	0.00497473	BRCA	intron	SPICE1	protein-coding
chr1:112852221:112852722	3.32629	1.87428e-06	0.00497473	BRCA	Intergenic	LINC01356	ncRNA
chr8:12936223:12936724	-2.31268	1.88618e-06	0.00497473	BRCA	Intergenic	TRMT9B	protein-coding
chr2:100291088:100291589	-2.27978	1.89359e-06	0.00497473	BRCA	intron	LONRF2	protein-coding
chr17:17377009:17377510	-2.5388	1.94227e-06	0.00497473	BRCA	Intergenic	NT5M	protein-coding
chr10:104334854:104335355	1.73929	1.94533e-06	0.00497473	BRCA	intron	ITPRIP	protein-coding
chr20:2768276:2768777	1.39889	1.95523e-06	0.00497473	BRCA	Intergenic	CPXM1	protein-coding
chr9:9132484:9132985	-1.76898	1.96775e-06	0.00497473	BRCA	intron	PTPRD-AS1	ncRNA
chr18:75066799:75067300	1.78389	2.01765e-06	0.00504016	BRCA	Intergenic	ZADH2	protein-coding
chr8:103371983:103372484	1.56254	2.05507e-06	0.00507324	BRCA	promoter-TSS	CTHRC1	protein-coding
chr10:124440363:124440864	2.06768	2.22781e-06	0.00527033	BRCA	Intergenic	NKX1-2	protein-coding
chr2:45874238:45874739	1.64607	2.25212e-06	0.00527033	BRCA	intron	PRKCE	protein-coding
chr4:140637787:140638288	-1.61767	2.26148e-06	0.00527033	BRCA	intron	TNRC18P1	pseudo
chr1:163617330:163617831	-2.23046	2.27497e-06	0.00527033	BRCA	Intergenic	LOC100422212	pseudo
chr6:157597346:157597847	-1.10504	2.33589e-06	0.00527033	BRCA	intron	MIR3692	ncRNA
chr5:96455131:96455632	-1.7753	2.39237e-06	0.00527033	BRCA	intron	PCSK1	protein-coding
chr17:2337240:2337741	-1.07054	2.41651e-06	0.00527033	BRCA	promoter-TSS	SGSM2	protein-coding
chr9:101543248:101543749	3.42034	2.42345e-06	0.00527033	BRCA	intron	RNF20	protein-coding
chr1:207752407:207752908	-1.09968	2.42843e-06	0.00527033	BRCA	intron	CD46	protein-coding
chr1:223326325:223326826	-2.18576	2.46585e-06	0.00527033	BRCA	intron	SUSD4	protein-coding
chr18:3282494:3282995	-1.79186	2.503e-06	0.00527033	BRCA	Intergenic	MYL12B	protein-coding
chr18:24214806:24215307	-1.51675	2.51166e-06	0.00527033	BRCA	intron	OSBPL1A	protein-coding
chr10:103228124:103228625	1.84325	2.70708e-06	0.00560002	BRCA	Intergenic	RPEL1	protein-coding
chr9:66152985:66153486	-1.81201	2.75983e-06	0.00560002	BRCA	promoter-TSS	ANKRD20A2	protein-coding
chr17:1997946:1998447	-1.55851	2.77552e-06	0.00560002	BRCA	intron	LOC105371485	ncRNA
chr2:223235366:223235867	-2.01469	2.84316e-06	0.00562882	BRCA	Intergenic	KCNE4	protein-coding
chr12:81079668:81080169	1.73919	2.8465e-06	0.00562882	BRCA	intron	ACSS3	protein-coding
chr17:5429583:5430084	-1.69258	2.87027e-06	0.00562882	BRCA	TTS	C1QBP	protein-coding
chr5:252555:253056	2.52723	3.11887e-06	0.00604423	BRCA	intron	HRAT5	ncRNA
chr8:38303174:38303675	1.29075	3.22792e-06	0.00614916	BRCA	intron	PLPP5	protein-coding
chr1:160400913:160401414	-2.29215	3.25283e-06	0.00614916	BRCA	intron	VANGL2	protein-coding
chr1:207868925:207869426	-1.01441	3.33249e-06	0.00624351	BRCA	Intergenic	CD34	protein-coding
chr1:192849336:192849837	-1.81152	3.37023e-06	0.00625834	BRCA	Intergenic	RGS2	protein-coding
chr20:62824803:62825304	1.31558	3.43489e-06	0.00632245	BRCA	intron	COL9A3	protein-coding
chr2:223011260:223011761	-1.30819	3.55935e-06	0.00640132	BRCA	Intergenic	KCNE4	protein-coding
chr3:195747766:195748267	1.05531	3.56926e-06	0.00640132	BRCA	intron	MUC20	protein-coding
chr6:94144753:94145254	-2.2355	3.75876e-06	0.00652014	BRCA	Intergenic	TSG1	ncRNA
chr19:20969439:20969940	-2.09615	3.79166e-06	0.00652014	BRCA	Intergenic	ZNF85	protein-coding
chr9:64369047:64369548	-1.25451	3.81937e-06	0.00652014	BRCA	promoter-TSS	ANKRD20A4-ANKRD20A20P	ncRNA
chr2:76007919:76008420	2.49018	3.83668e-06	0.00652014	BRCA	Intergenic	GCFC2	protein-coding
chr1:230208429:230208930	-2.07196	3.85302e-06	0.00652014	BRCA	intron	GALNT2	protein-coding
chr15:91571990:91572491	-2.59074	3.91257e-06	0.00656796	BRCA	Intergenic	CRAT37	ncRNA
chr1:95953610:95954111	-1.81516	3.95267e-06	0.00658261	BRCA	Intergenic	LINC02790	ncRNA
chr17:9021274:9021775	-1.43476	3.99789e-06	0.00660549	BRCA	promoter-TSS	NTN1	protein-coding
chr10:91935841:91936342	1.58621	4.06136e-06	0.0066294	BRCA	intron	BTAF1	protein-coding
chr1:209534448:209534949	-1.67765	4.07555e-06	0.0066294	BRCA	Intergenic	CAMK1G	protein-coding
chr1:146792774:146793275	-2.26166	4.16227e-06	0.00670223	BRCA	intron	NBPF12	protein-coding
chr6:151493780:151494281	-2.00309	4.26595e-06	0.00674021	BRCA	promoter-TSS	CCDC170	protein-coding
chr15:88147987:88148488	-2.3511	4.27216e-06	0.00674021	BRCA	intron	NTRK3	protein-coding
chr17:2025922:2026423	-1.08599	4.45044e-06	0.00688958	BRCA	promoter-TSS	RTN4RL1	protein-coding
chr9:7967763:7968264	-1.93565	4.55685e-06	0.00688958	BRCA	Intergenic	DMAC1	protein-coding
chr6:61656217:61656718	-1.49404	4.55817e-06	0.00688958	BRCA	intron	MTRNR2L9	protein-coding
chr4:95066088:95066589	-1.80025	4.57758e-06	0.00688958	BRCA	intron	BMPR1B	protein-coding
chr5:75053762:75054263	-1.53677	4.68238e-06	0.00688958	BRCA	Intergenic	GCNT4	protein-coding
chr1:175887880:175888381	-1.45503	4.70991e-06	0.00688958	BRCA	Intergenic	LINC01657	ncRNA
chr7:43639802:43640303	1.84288	4.72952e-06	0.00688958	BRCA	intron	STK17A	protein-coding
chr5:10736286:10736787	3.02101	4.78865e-06	0.00688958	BRCA	intron	DAP	protein-coding
chr3:140505171:140505672	-1.93691	4.85606e-06	0.00688958	BRCA	TTS	CLSTN2-AS1	ncRNA
chr1:247514332:247514833	-2.23111	4.8979e-06	0.00688958	BRCA	intron	GCSAML	protein-coding
chr2:232421092:232421593	-1.65999	4.90923e-06	0.00688958	BRCA	Intergenic	ALPG	protein-coding
chr8:2012440:2012941	-1.29647	5.01155e-06	0.00688958	BRCA	Intergenic	MYOM2	protein-coding
chr2:232876231:232876732	-2.07506	5.05571e-06	0.00688958	BRCA	non-coding	SNORC	protein-coding
chr15:39580125:39580626	-1.02221	5.0562e-06	0.00688958	BRCA	promoter-TSS	THBS1	protein-coding
chr22:29697121:29697622	1.70286	5.05633e-06	0.00688958	BRCA	non-coding	CABP7	protein-coding
chr3:41277989:41278490	-2.31312	5.11641e-06	0.00692647	BRCA	intron	CTNNB1	protein-coding
chr3:75394512:75395013	-1.79627	5.27763e-06	0.00709892	BRCA	Intergenic	FAM86DP	pseudo
chr1:187508951:187509452	-1.61079	5.38266e-06	0.00719408	BRCA	Intergenic	LINC01037	ncRNA
chr3:26736169:26736670	-2.24771	5.50426e-06	0.00731004	BRCA	Intergenic	LRRC3B	protein-coding
chr6:71393567:71394068	-1.94853	5.54387e-06	0.00731633	BRCA	Intergenic	MIR30A	ncRNA
chr3:56467005:56467506	-1.90582	5.57931e-06	0.0073171	BRCA	intron	ERC2	protein-coding
chr6:167142099:167142600	-1.45815	5.66869e-06	0.00738813	BRCA	Intergenic	GPR31	protein-coding
chr20:17610490:17610991	1.644	6.02284e-06	0.00775338	BRCA	TTS	DSTN	protein-coding
chr17:1999331:1999832	-1.29869	6.12387e-06	0.00778789	BRCA	intron	LOC105371485	ncRNA
chr5:43007477:43007978	2.15538	6.32528e-06	0.00799557	BRCA	Intergenic	LOC648987	ncRNA
chr3:82585530:82586031	-1.96253	6.39665e-06	0.00803737	BRCA	Intergenic	LINC02008	ncRNA
chr17:45895490:45895991	-1.7227	6.54044e-06	0.00816912	BRCA	promoter-TSS	MAPT-IT1	ncRNA
chr1:183088934:183089435	-1.80511	6.58445e-06	0.00817543	BRCA	intron	LAMC1-AS1	ncRNA
chr6:45588740:45589241	-1.81	6.7142e-06	0.00828749	BRCA	Intergenic	RUNX2	protein-coding
chr5:1568579:1569080	2.18554	6.93572e-06	0.00842199	BRCA	Intergenic	SDHAP3	pseudo
chr1:1745543:1746044	2.8459	6.95494e-06	0.00842199	BRCA	5' UTR	SLC35E2A	protein-coding
chr16:13480777:13481278	1.42684	6.98526e-06	0.00842199	BRCA	Intergenic	ERCC4	protein-coding
chr19:32358305:32358806	1.49631	7.12277e-06	0.00842199	BRCA	intron	ZNF507	protein-coding
chr2:226794837:226795338	-1.31049	7.12487e-06	0.00842199	BRCA	exon	IRS1	protein-coding
chr3:68373669:68374170	-2.17736	7.17349e-06	0.00842199	BRCA	intron	LOC105377146	ncRNA
chr5:162128126:162128627	-1.56439	7.17699e-06	0.00842199	BRCA	intron	GABRG2	protein-coding
chr4:94775554:94776055	-2.69334	7.18439e-06	0.00842199	BRCA	intron	BMPR1B	protein-coding
chr16:4328086:4328587	-1.5768	7.23727e-06	0.00843685	BRCA	promoter-TSS	GLIS2-AS1	ncRNA
chr3:196110360:196110861	1.70369	7.3168e-06	0.00845394	BRCA	Intergenic	TFRC	protein-coding
chr19:42207663:42208164	1.56516	7.33251e-06	0.00845394	BRCA	intron	DEDD2	protein-coding
chr5:67815759:67816260	-1.89399	7.4161e-06	0.0085036	BRCA	Intergenic	LOC101928858	ncRNA
chr5:45696128:45696629	-1.80259	7.4939e-06	0.0085461	BRCA	promoter-TSS	HCN1	protein-coding
chr12:81078761:81079262	1.82277	7.71833e-06	0.00866084	BRCA	intron	ACSS3	protein-coding
chr1:121608941:121609442	-1.78212	7.80754e-06	0.00871395	BRCA	Intergenic	EMBP1	pseudo
chr3:54629035:54629536	-1.51914	7.85492e-06	0.00871395	BRCA	intron	ESRG	ncRNA
chr22:33438338:33438839	1.56641	7.89025e-06	0.00871395	BRCA	intron	MIR4764	ncRNA
chr4:45120068:45120569	-2.32401	8.44732e-06	0.00928033	BRCA	Intergenic	GNPDA2	protein-coding
chr3:48268259:48268760	-1.40282	8.61651e-06	0.00936036	BRCA	exon	FCF1P2	pseudo
chr9:1267528:1268029	-1.74918	8.65399e-06	0.00936036	BRCA	Intergenic	DMRT2	protein-coding
chr14:33117180:33117681	-2.15591	8.85824e-06	0.00953215	BRCA	intron	NPAS3	protein-coding
chr12:109873726:109874227	1.31473	9.1579e-06	0.00980432	BRCA	intron	GLTP	protein-coding
chr3:76566062:76566563	-2.12184	9.30511e-06	0.0098613	BRCA	Intergenic	ROBO2	protein-coding
chr6:151493215:151493716	-1.67346	9.42197e-06	0.00993497	BRCA	promoter-TSS	CCDC170	protein-coding
chr20:3156744:3157245	1.86379	9.59299e-06	0.0100647	BRCA	intron	UBOX5	protein-coding
chr17:45894979:45895480	-1.51711	9.88588e-06	0.0102274	BRCA	promoter-TSS	MAPT-AS1	ncRNA
chr6:92715927:92716428	-1.81961	9.9453e-06	0.0102274	BRCA	Intergenic	EPHA7	protein-coding
chr5:6635711:6636212	1.33132	1.00312e-05	0.0102274	BRCA	intron	SRD5A1	protein-coding
chr6:151494494:151494995	-1.97672	1.00703e-05	0.0102274	BRCA	intron	CCDC170	protein-coding
chr3:50154716:50155217	-1.05634	1.01027e-05	0.0102274	BRCA	promoter-TSS	SEMA3F	protein-coding
chr2:75154662:75155163	1.22469	1.0138e-05	0.0102274	BRCA	intron	TACR1	protein-coding
chr13:31134018:31134519	-1.59501	1.02562e-05	0.0102972	BRCA	TTS	HSPH1	protein-coding
chr11:82682426:82682927	1.66974	1.03084e-05	0.0103003	BRCA	Intergenic	FAM181B	protein-coding
chr10:6192251:6192752	1.54317	1.05838e-05	0.0104469	BRCA	intron	PFKFB3	protein-coding
chr17:68549764:68550265	1.4569	1.06542e-05	0.0104469	BRCA	intron	FAM20A	protein-coding
chr17:32878197:32878698	-1.59676	1.07226e-05	0.010465	BRCA	Intergenic	MYO1D	protein-coding
chr7:32039278:32039779	-1.87012	1.08035e-05	0.0104758	BRCA	intron	PDE1C	protein-coding
chr1:8312753:8313254	-1.5759	1.08835e-05	0.0104758	BRCA	Intergenic	SLC45A1	protein-coding
chr13:104953445:104953946	-1.83661	1.10196e-05	0.0104922	BRCA	Intergenic	DAOA	protein-coding
chr11:876457:876958	1.63473	1.10505e-05	0.0104922	BRCA	intron	TSPAN4	protein-coding
chr4:140635620:140636121	-1.85292	1.12103e-05	0.010596	BRCA	intron	TNRC18P1	pseudo
chr9:38067156:38067657	-1.12376	1.13595e-05	0.0106889	BRCA	intron	SHB	protein-coding
chr20:1330023:1330524	2.35082	1.15213e-05	0.0107755	BRCA	intron	SDCBP2	protein-coding
chr8:124867821:124868322	1.17201	1.15543e-05	0.0107755	BRCA	Intergenic	MIR4662B	ncRNA
chr18:14178777:14179278	-1.44962	1.16219e-05	0.0107906	BRCA	promoter-TSS	ANKRD20A5P	pseudo
chr1:194295611:194296112	-1.5682	1.19592e-05	0.0110549	BRCA	Intergenic	LINC01031	ncRNA
chr16:24980264:24980765	1.47115	1.20551e-05	0.0110946	BRCA	intron	ARHGAP17	protein-coding
chr4:140639584:140640085	-1.87769	1.22832e-05	0.011192	BRCA	intron	TNRC18P1	pseudo
chr14:61543591:61544092	1.3739	1.23638e-05	0.011192	BRCA	intron	LINC01303	ncRNA
chr4:94996454:94996955	-2.01044	1.25292e-05	0.0112195	BRCA	intron	BMPR1B	protein-coding
chr5:175460204:175460705	-2.08872	1.25421e-05	0.0112195	BRCA	Intergenic	DRD1	protein-coding
chr1:37752721:37753222	-1.41928	1.2643e-05	0.0112195	BRCA	exon	EPHA10	protein-coding
chr2:226792300:226792801	-1.02351	1.26703e-05	0.0112195	BRCA	intron	IRS1	protein-coding
chr1:215484516:215485017	-1.63982	1.2672e-05	0.0112195	BRCA	Intergenic	KCTD3	protein-coding
chr11:129379903:129380404	-1.79265	1.2805e-05	0.0112897	BRCA	intron	BARX2	protein-coding
chr20:3969925:3970426	1.93888	1.30731e-05	0.0113119	BRCA	intron	RNF24	protein-coding
chr4:94759710:94760211	-2.3275	1.30998e-05	0.0113119	BRCA	intron	BMPR1B	protein-coding
chr4:95124832:95125333	-1.49859	1.31408e-05	0.0113119	BRCA	exon	BMPR1B	protein-coding
chr3:35263344:35263845	-1.59363	1.33183e-05	0.0113972	BRCA	intron	LOC101928135	ncRNA
chr4:95013189:95013690	-1.67581	1.33727e-05	0.0113972	BRCA	intron	BMPR1B	protein-coding
chr7:64888825:64889326	-1.55127	1.34236e-05	0.0113972	BRCA	Intergenic	ZNF273	protein-coding
chr6:82440983:82441484	-1.11891	1.34701e-05	0.0113972	BRCA	Intergenic	TPBG	protein-coding
chr17:62164657:62165158	-1.79329	1.37961e-05	0.0116261	BRCA	Intergenic	MED13	protein-coding
chr9:3698020:3698521	-1.35906	1.3891e-05	0.0116532	BRCA	Intergenic	RFX3-AS1	ncRNA
chr10:122152508:122153009	1.82607	1.39393e-05	0.0116532	BRCA	intron	TACC2	protein-coding
chr7:16060423:16060924	-1.94983	1.40685e-05	0.0117146	BRCA	Intergenic	CRPPA-AS1	ncRNA
chr8:23523098:23523599	-1.80566	1.41399e-05	0.0117274	BRCA	Intergenic	SLC25A37	protein-coding
chr3:66692026:66692527	-1.8532	1.42024e-05	0.0117329	BRCA	Intergenic	LOC105377143	ncRNA
chr8:1975293:1975794	-1.62722	1.43416e-05	0.0118015	BRCA	intron	KBTBD11	protein-coding
chr22:35914449:35914950	1.62348	1.44657e-05	0.0118155	BRCA	intron	RBFOX2	protein-coding
chr1:163243630:163244131	-2.19049	1.45396e-05	0.0118155	BRCA	intron	RGS5	protein-coding
chr9:21358004:21358505	-2.34824	1.455e-05	0.0118155	BRCA	Intergenic	IFNA6	protein-coding
chr17:45896009:45896510	-1.66211	1.4584e-05	0.0118155	BRCA	promoter-TSS	MAPT-IT1	ncRNA
chr20:3935447:3935948	1.74142	1.47515e-05	0.0118595	BRCA	intron	MIR103B2	ncRNA
chr3:124297581:124298082	1.68148	1.4768e-05	0.0118595	BRCA	intron	MIR6083	ncRNA
chr3:68315542:68316043	-1.87325	1.48245e-05	0.0118595	BRCA	intron	LOC105377146	ncRNA
chr4:140751764:140752265	-1.92661	1.48643e-05	0.0118595	BRCA	intron	TBC1D9	protein-coding
chr3:171790027:171790528	1.70883	1.51894e-05	0.0120604	BRCA	intron	PLD1	protein-coding
chr4:95123335:95123836	-2.19475	1.52311e-05	0.0120604	BRCA	intron	BMPR1B	protein-coding
chr21:19782470:19782971	-1.72385	1.53641e-05	0.0120765	BRCA	Intergenic	LINC01683	ncRNA
chr18:47595762:47596263	-1.61561	1.54817e-05	0.0121216	BRCA	Intergenic	MIR4527	ncRNA
chr17:11598771:11599272	-1.92753	1.56201e-05	0.0121672	BRCA	intron	DNAH9	protein-coding
chr12:81245415:81245916	2.13755	1.58135e-05	0.0121672	BRCA	intron	PPFIA2-AS1	ncRNA
chr12:45242177:45242678	2.00328	1.58479e-05	0.0121672	BRCA	intron	ANO6	protein-coding
chr12:58855288:58855789	1.59853	1.5852e-05	0.0121672	BRCA	Intergenic	LRIG3	protein-coding
chr12:93081791:93082292	2.33111	1.58922e-05	0.0121672	BRCA	intron	LINC02412	ncRNA
chr5:75053095:75053596	-1.46757	1.58931e-05	0.0121672	BRCA	promoter-TSS	GCNT4	protein-coding
chr7:90246192:90246693	-1.52787	1.59891e-05	0.0121672	BRCA	intron	CFAP69	protein-coding
chr7:75935295:75935796	2.14838	1.60038e-05	0.0121672	BRCA	intron	SNORA14A	snoRNA
chr1:166691584:166692085	-1.25953	1.62566e-05	0.0122705	BRCA	Intergenic	FMO9P	pseudo
chr7:54485052:54485553	-2.83965	1.64124e-05	0.0123159	BRCA	Intergenic	VSTM2A	protein-coding
chr17:45897359:45897860	-1.57991	1.64341e-05	0.0123159	BRCA	non-coding	MAPT-IT1	ncRNA
chr1:177476619:177477120	-1.85598	1.65803e-05	0.0123233	BRCA	Intergenic	LINC01645	ncRNA
chr17:17496226:17496727	-1.03178	1.67106e-05	0.0123257	BRCA	promoter-TSS	RASD1	protein-coding
chr3:43010602:43011103	-1.8132	1.67966e-05	0.0123257	BRCA	intron	GASK1A	protein-coding
chr2:100292004:100292505	-1.86548	1.67997e-05	0.0123257	BRCA	intron	LONRF2	protein-coding
chr4:94760438:94760939	-1.89959	1.68961e-05	0.0123533	BRCA	intron	BMPR1B	protein-coding
chr12:49914091:49914592	1.59202	1.72077e-05	0.0124668	BRCA	intron	LINC02395	ncRNA
chr16:46859813:46860314	1.25001	1.7227e-05	0.0124668	BRCA	Intergenic	GPT2	protein-coding
chr2:222423704:222424205	-1.71061	1.72296e-05	0.0124668	BRCA	promoter-TSS	SGPP2	protein-coding
chr2:223183626:223184127	-1.65985	1.75275e-05	0.0125955	BRCA	Intergenic	KCNE4	protein-coding
chr8:42207394:42207895	-1.6284	1.85039e-05	0.013162	BRCA	promoter-TSS	PLAT	protein-coding
chr20:17524448:17524949	2.59236	1.88378e-05	0.0132645	BRCA	intron	BFSP1	protein-coding
chr5:8612926:8613427	-1.86409	1.90656e-05	0.0133801	BRCA	Intergenic	MIR4458	ncRNA
chr2:50595765:50596266	-1.72989	1.92993e-05	0.0133848	BRCA	intron	MIR8485	ncRNA
chr9:118809007:118809508	-2.15409	1.93754e-05	0.0133848	BRCA	Intergenic	LINC02578	ncRNA
chr16:11349677:11350178	1.7073	1.94184e-05	0.0133848	BRCA	intron	RMI2	protein-coding
chr6:28866041:28866542	1.21791	1.94461e-05	0.0133848	BRCA	Intergenic	LINC01623	ncRNA
chr15:63048162:63048663	-1.01252	1.95203e-05	0.0133848	BRCA	promoter-TSS	TPM1	protein-coding
chr4:95071833:95072334	-1.78522	1.95238e-05	0.0133848	BRCA	intron	BMPR1B	protein-coding
chr7:41247396:41247897	-1.47974	1.95827e-05	0.0133848	BRCA	Intergenic	LINC01449	ncRNA
chr4:140641031:140641532	-2.11463	1.97148e-05	0.0134085	BRCA	TTS	TNRC18P1	pseudo
chr10:8048994:8049495	-1.32133	1.97623e-05	0.0134085	BRCA	Intergenic	GATA3-AS1	ncRNA
chr1:149558280:149558781	-1.48537	1.9809e-05	0.0134085	BRCA	Intergenic	PPIAL4C	protein-coding
chr9:18825573:18826074	-1.82494	1.99539e-05	0.0134631	BRCA	intron	SAXO1	protein-coding
chr6:158042155:158042656	-1.49731	2.00657e-05	0.0134951	BRCA	intron	SYNJ2	protein-coding
chr9:126618713:126619214	-1.64149	2.02901e-05	0.0136024	BRCA	intron	LMX1B	protein-coding
chr9:126587582:126588083	-1.89067	2.04101e-05	0.0136394	BRCA	Intergenic	LMX1B	protein-coding
chr2:226797588:226798089	-1.23175	2.05985e-05	0.0137216	BRCA	exon	IRS1	protein-coding
chr3:2867448:2867949	-2.04311	2.07678e-05	0.0137905	BRCA	intron	CNTN4	protein-coding
chr1:206891300:206891801	-1.42414	2.09676e-05	0.0138036	BRCA	Intergenic	IL24	protein-coding
chr6:37423658:37424159	3.15948	2.09899e-05	0.0138036	BRCA	Intergenic	CMTR1	protein-coding
chr9:2560114:2560615	-1.85259	2.12344e-05	0.0138377	BRCA	intron	VLDLR	protein-coding
chr8:6865329:6865830	-1.7393	2.17099e-05	0.0140657	BRCA	Intergenic	DEFB1	protein-coding
chr4:94767198:94767699	-1.99391	2.17813e-05	0.0140657	BRCA	intron	BMPR1B	protein-coding
chr11:2655208:2655709	1.86403	2.17854e-05	0.0140657	BRCA	non-coding	KCNQ1OT1	ncRNA
chr10:9301077:9301578	-1.39231	2.19246e-05	0.0141121	BRCA	Intergenic	LOC101928272	ncRNA
chr1:113266763:113267264	-1.42782	2.20933e-05	0.0141772	BRCA	Intergenic	LOC643441	ncRNA
chr11:86016388:86016889	2.14051	2.23644e-05	0.0142592	BRCA	intron	PICALM	protein-coding
chr9:17928229:17928730	-1.0768	2.24249e-05	0.0142592	BRCA	Intergenic	SH3GL2	protein-coding
chr5:43007996:43008497	1.94494	2.25688e-05	0.0143073	BRCA	Intergenic	LOC648987	ncRNA
chr2:31260840:31261341	-2.04718	2.27228e-05	0.0143616	BRCA	intron	EHD3	protein-coding
chr22:47631438:47631939	2.86463	2.28265e-05	0.0143663	BRCA	promoter-TSS	LOC284930	ncRNA
chr4:19086545:19087046	-2.04825	2.29212e-05	0.0143663	BRCA	Intergenic	LCORL	protein-coding
chr12:56722127:56722628	1.00845	2.29809e-05	0.0143663	BRCA	intron	NACA	protein-coding
chr9:126704533:126705034	-1.41193	2.30839e-05	0.0143733	BRCA	Intergenic	LMX1B	protein-coding
chr2:226796808:226797309	-1.3267	2.32476e-05	0.0143759	BRCA	exon	IRS1	protein-coding
chr3:96387837:96388338	-1.97829	2.32936e-05	0.0143759	BRCA	Intergenic	MIR8060	ncRNA
chr18:14450167:14450668	-1.74006	2.34493e-05	0.0144295	BRCA	Intergenic	CXADRP3	pseudo
chr18:15325709:15326210	-1.93975	2.41497e-05	0.0147309	BRCA	promoter-TSS	LOC644669	pseudo
chr6:158373194:158373695	-1.65066	2.44347e-05	0.0148354	BRCA	intron	SNORA116	snoRNA
chr1:7581106:7581607	-1.50047	2.44623e-05	0.0148354	BRCA	intron	CAMTA1	protein-coding
chr3:158911551:158912052	-2.04681	2.48954e-05	0.0148848	BRCA	Intergenic	MFSD1	protein-coding
chr6:145888156:145888657	-2.05877	2.50091e-05	0.0148848	BRCA	intron	LOC100507557	ncRNA
chr20:19049392:19049893	1.8783	2.51064e-05	0.0148848	BRCA	Intergenic	SLC24A3	protein-coding
chr7:3216545:3217046	-1.69871	2.51459e-05	0.0148848	BRCA	Intergenic	LOC100129603	ncRNA
chr3:68419929:68420430	-2.51447	2.51905e-05	0.0148848	BRCA	intron	LOC105377146	ncRNA
chr10:69228836:69229337	1.02013	2.52198e-05	0.0148848	BRCA	intron	LOC101928994	ncRNA
chr8:136259323:136259824	-2.29241	2.52604e-05	0.0148848	BRCA	Intergenic	LINC02055	ncRNA
chr19:23505691:23506192	-1.75311	2.52619e-05	0.0148848	BRCA	Intergenic	LINC01224	ncRNA
chr12:118131971:118132472	1.42101	2.53241e-05	0.0148848	BRCA	Intergenic	PEBP1	protein-coding
chr4:140729469:140729970	-1.74918	2.56126e-05	0.0150123	BRCA	intron	TBC1D9	protein-coding
chr2:226268031:226268532	-1.44028	2.6216e-05	0.0153232	BRCA	Intergenic	LOC646736	ncRNA
chr9:9132996:9133497	-1.47841	2.63741e-05	0.0153728	BRCA	intron	PTPRD-AS1	ncRNA
chr8:136237503:136238004	-2.23795	2.65424e-05	0.0154281	BRCA	Intergenic	LINC02055	ncRNA
chr10:73017862:73018363	1.89683	2.68455e-05	0.0155182	BRCA	intron	PLA2G12B	protein-coding
chr20:38226487:38226988	2.4269	2.69787e-05	0.0155398	BRCA	intron	LOC149684	ncRNA
chr10:97480971:97481472	1.94039	2.72349e-05	0.0155718	BRCA	intron	MMS19	protein-coding
chr4:95093309:95093810	-1.63718	2.74127e-05	0.0155792	BRCA	intron	BMPR1B	protein-coding
chr16:10949333:10949834	1.37804	2.77038e-05	0.0155792	BRCA	intron	CLEC16A	protein-coding
chr6:166997671:166998172	-1.03122	2.77653e-05	0.0155792	BRCA	promoter-TSS	MIR3939	ncRNA
chr12:12721095:12721596	-1.28481	2.77676e-05	0.0155792	BRCA	3' UTR	CDKN1B	protein-coding
chr9:62864398:62864899	1.20073	2.78059e-05	0.0155792	BRCA	intron	PTGER4P2-CDK2AP2P2	pseudo
chr2:63378536:63379037	1.59527	2.78645e-05	0.0155792	BRCA	intron	WDPCP	protein-coding
chr19:45876417:45876918	-1.15264	2.78679e-05	0.0155792	BRCA	Intergenic	IRF2BP1	protein-coding
chr11:58963517:58964018	-2.01428	2.79161e-05	0.0155792	BRCA	intron	GLYATL1	protein-coding
chr6:53466304:53466805	-1.52033	2.80802e-05	0.0156292	BRCA	Intergenic	GCLC	protein-coding
chr20:47742565:47743066	-1.12557	2.82728e-05	0.0156838	BRCA	intron	SULF2	protein-coding
chr18:59148147:59148648	1.38826	2.83277e-05	0.0156838	BRCA	intron	SEC11C	protein-coding
chr6:82568272:82568773	-2.06822	2.85582e-05	0.0157698	BRCA	Intergenic	TPBG	protein-coding
chr1:208445689:208446190	-1.5422	2.89847e-05	0.0159633	BRCA	Intergenic	PLXNA2	protein-coding
chr15:83202100:83202601	-1.9431	2.92068e-05	0.0160346	BRCA	intron	HDGFL3	protein-coding
chr7:71348697:71349198	2.19403	2.92671e-05	0.0160346	BRCA	intron	MIR3914-1	ncRNA
chr1:160401598:160402099	-1.77028	2.93885e-05	0.0160592	BRCA	intron	VANGL2	protein-coding
chr18:1253764:1254265	-1.86399	2.9646e-05	0.0161578	BRCA	Intergenic	LINC00470	ncRNA
chr20:2767743:2768244	1.36456	2.98959e-05	0.0162518	BRCA	Intergenic	CPXM1	protein-coding
chr3:48989930:48990431	-1.09963	3.06451e-05	0.016575	BRCA	promoter-TSS	P4HTM	protein-coding
chr22:35552393:35552894	1.07672	3.06484e-05	0.016575	BRCA	3' UTR	RASD2	protein-coding
chr5:173643840:173644341	-1.51876	3.10759e-05	0.01672	BRCA	Intergenic	BOD1	protein-coding
chr4:140636782:140637283	-1.82776	3.19162e-05	0.0170845	BRCA	intron	TNRC18P1	pseudo
chr7:34861408:34861909	-1.67034	3.20235e-05	0.0170983	BRCA	intron	NPSR1-AS1	ncRNA
chr12:116544504:116545005	-1.71147	3.21534e-05	0.0171241	BRCA	Intergenic	LINC00173	ncRNA
chr4:140622462:140622963	-1.87588	3.24922e-05	0.0172189	BRCA	exon	TNRC18P1	pseudo
chr12:93082392:93082893	2.08754	3.24954e-05	0.0172189	BRCA	intron	LINC02412	ncRNA
chr11:119309277:119309778	1.26242	3.31284e-05	0.017466	BRCA	3' UTR	MIR6756	ncRNA
chr1:171372414:171372915	-2.22736	3.3359e-05	0.0174997	BRCA	Intergenic	TOP1P1	pseudo
chr2:75142126:75142627	2.52791	3.35253e-05	0.0175431	BRCA	intron	MIR5000	ncRNA
chr1:193457620:193458121	-1.5109	3.3941e-05	0.0176418	BRCA	Intergenic	LINC01031	ncRNA
chr4:94758244:94758745	-1.98424	3.39662e-05	0.0176418	BRCA	promoter-TSS	BMPR1B	protein-coding
chr13:83358328:83358829	-1.96867	3.40615e-05	0.0176476	BRCA	Intergenic	SLITRK1	protein-coding
chr5:50678554:50679055	-1.7943	3.42988e-05	0.0177268	BRCA	intron	PARP8	protein-coding
chr3:42996712:42997213	-2.17701	3.48676e-05	0.017903	BRCA	intron	GASK1A	protein-coding
chr8:74755078:74755579	-1.81047	3.4977e-05	0.017903	BRCA	intron	MIR2052	ncRNA
chr9:38227573:38228074	-1.09288	3.49809e-05	0.017903	BRCA	Intergenic	SHB	protein-coding
chr13:110810905:110811406	-1.92509	3.52346e-05	0.0179743	BRCA	non-coding	LINC00567	ncRNA
chr1:175531717:175532218	-1.66011	3.53773e-05	0.0179743	BRCA	intron	TNR	protein-coding
chr3:54640933:54641434	-1.7118	3.54665e-05	0.0179761	BRCA	intron	ESRG	ncRNA
chr20:4153716:4154217	1.42501	3.63433e-05	0.018332	BRCA	intron	SMOX	protein-coding
chr14:33118662:33119163	-2.1315	3.69884e-05	0.0185903	BRCA	intron	NPAS3	protein-coding
chr1:246725149:246725650	-1.8003	3.73084e-05	0.0186395	BRCA	intron	SCCPDH	protein-coding
chr1:51690620:51691121	-1.80127	3.80381e-05	0.0189141	BRCA	intron	OSBPL9	protein-coding
chr1:182362977:182363478	-1.55703	3.83511e-05	0.0189485	BRCA	Intergenic	GLUL	protein-coding
chr13:24161364:24161865	-1.00996	3.84037e-05	0.0189485	BRCA	promoter-TSS	MIR2276	ncRNA
chr4:11000917:11001418	-1.14514	3.84687e-05	0.0189485	BRCA	Intergenic	CLNK	protein-coding
chr6:53179666:53180167	-1.18434	3.87309e-05	0.0189684	BRCA	Intergenic	GCM1	protein-coding
chr17:75910628:75911129	1.57962	3.89462e-05	0.0189684	BRCA	intron	MRPL38	protein-coding
chr11:78698566:78699067	1.18104	3.90456e-05	0.0189684	BRCA	intron	NARS2	protein-coding
chr17:8315291:8315792	-1.52713	3.91418e-05	0.0189684	BRCA	exon	ARHGEF15	protein-coding
chr12:113161456:113161957	1.92826	3.93135e-05	0.0189827	BRCA	intron	MIR7106	ncRNA
chr3:50601495:50601996	-1.1898	3.98243e-05	0.0191664	BRCA	Intergenic	CISH	protein-coding
chr17:181455:181956	-1.50497	4.00142e-05	0.0192137	BRCA	promoter-TSS	DOC2B	protein-coding
chr3:56468234:56468735	-1.57234	4.04162e-05	0.0193033	BRCA	promoter-TSS	ERC2	protein-coding
chr10:44233510:44234011	-1.524	4.04768e-05	0.0193033	BRCA	Intergenic	C10orf142	protein-coding
chr19:34269762:34270263	1.23113	4.07793e-05	0.0194034	BRCA	intron	KIAA0355	protein-coding
chr2:223182350:223182851	-2.02177	4.09421e-05	0.0194039	BRCA	Intergenic	KCNE4	protein-coding
chr2:226798170:226798671	-1.06768	4.09651e-05	0.0194039	BRCA	exon	IRS1	protein-coding
chr1:153586287:153586788	-1.55103	4.10902e-05	0.0194193	BRCA	Intergenic	S100A2	protein-coding
chr14:33009791:33010292	-2.27149	4.15426e-05	0.0195055	BRCA	intron	NPAS3	protein-coding
chr6:158468547:158469048	-1.43715	4.15515e-05	0.0195055	BRCA	intron	TMEM181	protein-coding
chr11:75505999:75506500	1.01085	4.2006e-05	0.0196579	BRCA	intron	GDPD5	protein-coding
chr6:45473055:45473556	-1.68293	4.20636e-05	0.0196579	BRCA	intron	RUNX2	protein-coding
chr4:95051309:95051810	-1.92353	4.21777e-05	0.0196675	BRCA	promoter-TSS	BMPR1B	protein-coding
chr18:38174577:38175078	-1.51843	4.23816e-05	0.0197187	BRCA	Intergenic	MIR4318	ncRNA
chr4:23923049:23923550	1.45376	4.27383e-05	0.0198407	BRCA	intron	PPARGC1A	protein-coding
chr14:71692463:71692964	1.44307	4.29757e-05	0.0198944	BRCA	intron	SIPA1L1	protein-coding
chr1:208949109:208949610	-2.29246	4.34479e-05	0.0199863	BRCA	Intergenic	LINC01774	ncRNA
chr17:385992:386493	-1.11972	4.35332e-05	0.0199863	BRCA	Intergenic	C17orf97	protein-coding
chr6:28489789:28490290	1.72723	4.35777e-05	0.0199863	BRCA	Intergenic	GPX6	protein-coding
chr4:140640231:140640732	-2.04486	4.36234e-05	0.0199863	BRCA	TTS	TNRC18P1	pseudo
chr2:75602615:75603116	1.65541	4.3752e-05	0.0200015	BRCA	Intergenic	EVA1A	protein-coding
chr1:175590268:175590769	-2.28857	4.40628e-05	0.0200998	BRCA	intron	TNR	protein-coding
chr5:41871824:41872325	1.88587	4.43431e-05	0.0201232	BRCA	non-coding	OXCT1	protein-coding
chr8:74734933:74735434	-1.99863	4.44018e-05	0.0201232	BRCA	intron	MIR2052	ncRNA
chr14:68966719:68967220	-1.48653	4.47197e-05	0.0202199	BRCA	intron	ACTN1	protein-coding
chr17:12040532:12041033	-1.56734	4.49123e-05	0.0202199	BRCA	intron	MAP2K4	protein-coding
chr12:51190785:51191286	1.75363	4.50005e-05	0.0202199	BRCA	intron	TFCP2	protein-coding
chr10:131107904:131108405	1.34269	4.52599e-05	0.0202497	BRCA	intron	TCERG1L-AS1	ncRNA
chr3:48269218:48269719	-1.50724	4.55618e-05	0.020283	BRCA	3' UTR	FCF1P2	pseudo
chr3:197652007:197652508	1.8246	4.56243e-05	0.020283	BRCA	Intergenic	MIR922	ncRNA
chr6:151498265:151498766	-1.39328	4.59764e-05	0.0203162	BRCA	intron	CCDC170	protein-coding
chr7:51226770:51227271	1.29546	4.60632e-05	0.0203162	BRCA	intron	COBL	protein-coding
chr8:74488459:74488960	-2.05196	4.60668e-05	0.0203162	BRCA	exon	MIR5681A	ncRNA
chr1:37556664:37557165	-2.11158	4.62058e-05	0.0203162	BRCA	promoter-TSS	DNALI1	protein-coding
chr22:39357374:39357875	1.67098	4.628e-05	0.0203162	BRCA	intron	SYNGR1	protein-coding
chr4:94999420:94999921	-1.85898	4.6496e-05	0.0203685	BRCA	intron	BMPR1B	protein-coding
chr4:150215529:150216030	2.04072	4.73553e-05	0.0206011	BRCA	intron	DCLK2	protein-coding
chr3:58537760:58538261	-1.69852	4.73842e-05	0.0206011	BRCA	promoter-TSS	ACOX2	protein-coding
chr7:36795330:36795831	-1.63731	4.74199e-05	0.0206011	BRCA	Intergenic	AOAH	protein-coding
chr12:70417212:70417713	-1.3213	4.75266e-05	0.0206049	BRCA	intron	KCNMB4	protein-coding
chr20:38225822:38226323	1.71664	4.83176e-05	0.0208889	BRCA	intron	LOC149684	ncRNA
chr5:34057774:34058275	1.73898	4.83808e-05	0.0208889	BRCA	intron	C1QTNF3	protein-coding
chr17:17377529:17378030	-2.1013	4.90373e-05	0.0211288	BRCA	Intergenic	NT5M	protein-coding
chr6:106545181:106545682	2.06502	4.99276e-05	0.0214324	BRCA	intron	CRYBG1	protein-coding
chr7:141975140:141975641	-2.04428	5.01268e-05	0.021466	BRCA	Intergenic	TAS2R38	protein-coding
chr11:16815064:16815565	1.57168	5.03501e-05	0.0215177	BRCA	intron	C11orf58	protein-coding
chr17:62165317:62165818	-1.94549	5.06682e-05	0.0216097	BRCA	Intergenic	MED13	protein-coding
chr3:39378032:39378533	-1.23143	5.08143e-05	0.021628	BRCA	Intergenic	SLC25A38	protein-coding
chr11:101059923:101060424	-1.79614	5.12003e-05	0.0217043	BRCA	intron	PGR	protein-coding
chr1:201469037:201469538	-1.51371	5.18884e-05	0.0219361	BRCA	promoter-TSS	PHLDA3	protein-coding
chr7:22207745:22208246	1.69417	5.20651e-05	0.0219361	BRCA	intron	RAPGEF5	protein-coding
chr17:11279351:11279852	-1.97713	5.21411e-05	0.0219361	BRCA	intron	SHISA6	protein-coding
chr5:43039286:43039787	1.77413	5.22281e-05	0.0219361	BRCA	exon	ANXA2R	protein-coding
chr1:224450336:224450837	1.49827	5.22698e-05	0.0219361	BRCA	intron	CNIH3	protein-coding
chr17:12081704:12082205	-1.55583	5.25227e-05	0.0219982	BRCA	promoter-TSS	MIR744	ncRNA
chr7:43586239:43586740	1.61453	5.29625e-05	0.0220092	BRCA	intron	STK17A	protein-coding
chr17:44006754:44007255	-1.04254	5.30182e-05	0.0220092	BRCA	intron	NAGS	protein-coding
chr4:140639060:140639561	-1.80499	5.3043e-05	0.0220092	BRCA	intron	TNRC18P1	pseudo
chr13:105227757:105228258	-1.97655	5.30735e-05	0.0220092	BRCA	Intergenic	DAOA	protein-coding
chr1:197198337:197198838	-1.62085	5.34084e-05	0.0220686	BRCA	intron	ZBTB41	protein-coding
chr12:112839350:112839851	2.38395	5.3521e-05	0.0220686	BRCA	intron	RPH3A	protein-coding
chr2:100322249:100322750	-1.9478	5.36085e-05	0.0220686	BRCA	5' UTR	LONRF2	protein-coding
chr5:50667331:50667832	-1.47312	5.36658e-05	0.0220686	BRCA	exon	PARP8	protein-coding
chr8:74736325:74736826	-1.2207	5.37863e-05	0.0220686	BRCA	intron	MIR2052	ncRNA
chr3:46464749:46465250	-1.76543	5.38906e-05	0.0220686	BRCA	promoter-TSS	LTF	protein-coding
chr2:129748648:129749149	-1.23154	5.39529e-05	0.0220686	BRCA	Intergenic	LINC02572	ncRNA
chr7:50681640:50682141	1.70178	5.4315e-05	0.0221735	BRCA	intron	GRB10	protein-coding
chr11:75496219:75496720	1.25476	5.45858e-05	0.0222303	BRCA	intron	GDPD5	protein-coding
chr22:17921871:17922372	1.78355	5.48873e-05	0.0222303	BRCA	intron	MICAL3	protein-coding
chr1:201468413:201468914	-1.51924	5.49831e-05	0.0222303	BRCA	non-coding	PHLDA3	protein-coding
chr6:96427553:96428054	-1.72082	5.49983e-05	0.0222303	BRCA	Intergenic	UFL1	protein-coding
chr3:59425301:59425802	-1.42668	5.50897e-05	0.0222303	BRCA	Intergenic	LOC339902	ncRNA
chr22:37764615:37765116	1.23114	5.5291e-05	0.0222687	BRCA	intron	TRIOBP	protein-coding
chr14:68947898:68948399	-1.35786	5.56944e-05	0.0223577	BRCA	intron	ACTN1	protein-coding
chr4:95060223:95060724	-1.72091	5.58084e-05	0.0223577	BRCA	intron	BMPR1B	protein-coding
chr19:21432560:21433061	-1.82044	5.58333e-05	0.0223577	BRCA	Intergenic	ZNF493	protein-coding
chr10:8047554:8048055	-1.89393	5.61938e-05	0.0223577	BRCA	Intergenic	GATA3-AS1	ncRNA
chr2:77831826:77832327	-2.30182	5.62332e-05	0.0223577	BRCA	intron	LINC01851	ncRNA
chr10:122155663:122156164	1.88697	5.62578e-05	0.0223577	BRCA	intron	TACC2	protein-coding
chr3:82586359:82586860	-1.52508	5.66731e-05	0.0224658	BRCA	Intergenic	LINC02008	ncRNA
chr4:95001836:95002337	-1.95239	5.67441e-05	0.0224658	BRCA	intron	BMPR1B	protein-coding
chr16:48397294:48397795	1.41543	5.70121e-05	0.0225294	BRCA	Intergenic	SIAH1	protein-coding
chr5:162689198:162689699	-2.40804	5.74521e-05	0.0226294	BRCA	Intergenic	GABRG2	protein-coding
chr3:139491226:139491727	-1.60567	5.76158e-05	0.0226294	BRCA	intron	RBP2	protein-coding
chr12:40338000:40338501	-1.79158	5.77904e-05	0.0226294	BRCA	intron	MUC19	protein-coding
chr6:157596827:157597328	-1.16753	5.78044e-05	0.0226294	BRCA	intron	MIR3692	ncRNA
chr1:9120193:9120694	1.28746	5.79538e-05	0.0226337	BRCA	intron	GPR157	protein-coding
chr3:21855499:21856000	-2.26145	5.81324e-05	0.0226337	BRCA	Intergenic	ZNF385D-AS2	ncRNA
chr14:64060105:64060606	1.42147	5.84018e-05	0.022694	BRCA	intron	MIR548H1	ncRNA
chr4:140633841:140634342	-1.87876	5.89807e-05	0.0227495	BRCA	exon	TNRC18P1	pseudo
chr2:222424240:222424741	-1.48545	5.89939e-05	0.0227495	BRCA	promoter-TSS	SGPP2	protein-coding
chr6:158519319:158519820	-1.72992	5.90553e-05	0.0227495	BRCA	Intergenic	TMEM181	protein-coding
chr9:38066559:38067060	-1.08204	5.9192e-05	0.0227495	BRCA	intron	SHB	protein-coding
chr6:3001815:3002316	1.04738	5.92542e-05	0.0227495	BRCA	5' UTR	NQO2	protein-coding
chr2:237673031:237673532	-1.36456	5.93264e-05	0.0227495	BRCA	intron	LRRFIP1	protein-coding
chr9:137390507:137391008	1.61219	5.97178e-05	0.0227656	BRCA	intron	EXD3	protein-coding
chr1:149812204:149812705	-1.22187	5.98881e-05	0.0227656	BRCA	promoter-TSS	HIST2H2BF	protein-coding
chr9:18668879:18669380	-1.72714	6.04209e-05	0.022827	BRCA	intron	MIR3152	ncRNA
chr2:222976651:222977152	-1.26762	6.0525e-05	0.022827	BRCA	Intergenic	KCNE4	protein-coding
chr13:52759978:52760479	-1.49234	6.06399e-05	0.022827	BRCA	Intergenic	CNMD	protein-coding
chr1:195459952:195460453	-1.53856	6.07309e-05	0.022827	BRCA	Intergenic	LINC01724	ncRNA
chr7:3215862:3216363	-2.06969	6.09105e-05	0.022827	BRCA	Intergenic	LOC100129603	ncRNA
chr2:67751852:67752353	-1.62571	6.09261e-05	0.022827	BRCA	Intergenic	LINC01812	ncRNA
chr4:94802036:94802537	-1.4628	6.10199e-05	0.022827	BRCA	intron	BMPR1B	protein-coding
chr1:207823145:207823646	-1.30418	6.11058e-05	0.022827	BRCA	promoter-TSS	MIR29B2CHG	ncRNA
chr5:9977083:9977584	-1.86847	6.1355e-05	0.022827	BRCA	Intergenic	LINC02112	ncRNA
chr11:71481862:71482363	1.73535	6.14942e-05	0.0228383	BRCA	intron	MIR6754	ncRNA
chr20:19864002:19864503	1.90215	6.17644e-05	0.022883	BRCA	Intergenic	RIN2	protein-coding
chr7:142139766:142140267	-1.70169	6.18326e-05	0.022883	BRCA	intron	MGAM2	protein-coding
chr14:32077229:32077730	-1.0363	6.32397e-05	0.0233625	BRCA	promoter-TSS	ARHGAP5	protein-coding
chr11:1222677:1223178	-1.34081	6.34711e-05	0.0234068	BRCA	promoter-TSS	MUC5B	protein-coding
chr6:110543116:110543617	1.71925	6.36884e-05	0.0234457	BRCA	Intergenic	SLC22A16	protein-coding
chr17:42283334:42283835	-2.10536	6.42079e-05	0.0235543	BRCA	Intergenic	STAT5A	protein-coding
chr8:47826473:47826974	2.48438	6.47867e-05	0.0236838	BRCA	exon	CEBPD	protein-coding
chr1:9472922:9473423	1.7543	6.49592e-05	0.0237056	BRCA	Intergenic	LINC02606	ncRNA
chr1:150696498:150696999	-1.01185	6.50951e-05	0.023714	BRCA	intron	GOLPH3L	protein-coding
chr3:54642398:54642899	-1.80199	6.54216e-05	0.0237916	BRCA	intron	ESRG	ncRNA
chr9:83059331:83059832	-1.3023	6.63268e-05	0.024079	BRCA	intron	RASEF	protein-coding
chr20:4060746:4061247	1.51312	6.65668e-05	0.0241214	BRCA	Intergenic	RNF24	protein-coding
chr10:8050844:8051345	-1.32174	6.66734e-05	0.0241214	BRCA	non-coding	GATA3-AS1	ncRNA
chr6:167827295:167827796	-1.17937	6.71284e-05	0.0242026	BRCA	promoter-TSS	AFDN	protein-coding
chr2:129744639:129745140	-1.66369	6.84531e-05	0.0245282	BRCA	Intergenic	LINC02572	ncRNA
chr17:45040305:45040806	1.34685	6.84839e-05	0.0245282	BRCA	intron	DCAKD	protein-coding
chr4:3472373:3472874	-1.64299	6.85713e-05	0.0245282	BRCA	intron	DOK7	protein-coding
chr1:201476545:201477046	-1.37097	6.89815e-05	0.0245282	BRCA	Intergenic	PHLDA3	protein-coding
chr11:82671348:82671849	1.38108	6.90849e-05	0.0245282	BRCA	Intergenic	FAM181B	protein-coding
chr3:83567770:83568271	-1.81703	6.9336e-05	0.0245282	BRCA	Intergenic	LINC00971	ncRNA
chr22:35367394:35367895	1.16713	6.9393e-05	0.0245282	BRCA	Intergenic	HMOX1	protein-coding
chr6:53483868:53484369	-1.2816	6.96138e-05	0.0245282	BRCA	Intergenic	GCLC	protein-coding
chr5:11067318:11067819	1.19135	6.97688e-05	0.0245282	BRCA	intron	DAP	protein-coding
chr20:3782935:3783436	1.60204	6.98716e-05	0.0245282	BRCA	TTS	SPEF1	protein-coding
chr6:156062199:156062700	-1.37433	7.01045e-05	0.0245282	BRCA	Intergenic	MIR1202	ncRNA
chr21:26390145:26390646	-1.55322	7.0175e-05	0.0245282	BRCA	Intergenic	CYYR1-AS1	ncRNA
chr11:129377605:129378106	-1.43713	7.02643e-05	0.0245282	BRCA	intron	BARX2	protein-coding
chr13:24208239:24208740	-1.25345	7.02855e-05	0.0245282	BRCA	intron	SPATA13-AS1	ncRNA
chr5:34865122:34865623	-2.18366	7.05231e-05	0.0245282	BRCA	intron	TTC23L	protein-coding
chr1:163627657:163628158	-1.43648	7.06034e-05	0.0245282	BRCA	Intergenic	LOC100422212	pseudo
chr5:157266358:157266859	-1.2097	7.098e-05	0.0245903	BRCA	intron	CYFIP2	protein-coding
chr7:142349656:142350157	-1.93113	7.10162e-05	0.0245903	BRCA	Intergenic	TRY2P	pseudo
chr7:120876902:120877403	1.7037	7.13411e-05	0.024662	BRCA	Intergenic	TSPAN12	protein-coding
chr7:26346704:26347205	1.89435	7.20291e-05	0.0248504	BRCA	intron	SNX10	protein-coding
chr22:25013536:25014037	1.37819	7.24433e-05	0.0248504	BRCA	Intergenic	KIAA1671	protein-coding
chr20:3969412:3969913	2.02385	7.25182e-05	0.0248504	BRCA	intron	RNF24	protein-coding
chr1:9294931:9295432	1.27187	7.25965e-05	0.0248504	BRCA	intron	SPSB1	protein-coding
chr1:165259100:165259601	-1.91072	7.32056e-05	0.0249422	BRCA	intron	LMX1A	protein-coding
chr13:79051590:79052091	-2.42221	7.33342e-05	0.0249422	BRCA	Intergenic	LINC00331	ncRNA
chr19:17830773:17831274	2.23872	7.334e-05	0.0249422	BRCA	intron	INSL3	protein-coding
chr2:3605254:3605755	1.94363	7.36675e-05	0.025013	BRCA	promoter-TSS	COLEC11	protein-coding
chr15:68187481:68187982	1.24426	7.45047e-05	0.0252564	BRCA	exon	CALML4	protein-coding
chr12:113093010:113093511	1.3934	7.49573e-05	0.025328	BRCA	intron	DTX1	protein-coding
chr10:107164493:107164994	-1.77955	7.53928e-05	0.025341	BRCA	promoter-TSS	SORCS1	protein-coding
chr5:10704801:10705302	1.86835	7.55438e-05	0.025341	BRCA	intron	DAP	protein-coding
chr16:5616747:5617248	-2.06609	7.56598e-05	0.025341	BRCA	promoter-TSS	LINC01570	ncRNA
chr1:176530926:176531427	-1.39738	7.57703e-05	0.025341	BRCA	intron	PAPPA2	protein-coding
chr2:437982:438483	1.80979	7.58413e-05	0.025341	BRCA	Intergenic	LINC01874	ncRNA
chr3:63576931:63577432	-2.2819	7.61943e-05	0.0253493	BRCA	intron	SYNPR-AS1	ncRNA
chr5:162324271:162324772	-1.41741	7.62308e-05	0.0253493	BRCA	Intergenic	GABRG2	protein-coding
chr6:147202314:147202815	-1.04857	7.65062e-05	0.0253493	BRCA	intron	STXBP5	protein-coding
chr1:164997982:164998483	-1.34755	7.65909e-05	0.0253493	BRCA	Intergenic	LOC100505795	ncRNA
chr19:14515600:14516101	1.07988	7.71698e-05	0.0254606	BRCA	3' UTR	DNAJB1	protein-coding
chr14:67345548:67346049	1.82092	7.77781e-05	0.025621	BRCA	exon	ATP6V1D	protein-coding
chr3:120170152:120170653	1.56925	7.90413e-05	0.0258699	BRCA	intron	GPR156	protein-coding
chr7:7352795:7353296	1.56355	7.90531e-05	0.0258699	BRCA	Intergenic	LOC101927354	ncRNA
chr6:167031821:167032322	-1.63764	7.9197e-05	0.0258699	BRCA	intron	FGFR1OP	protein-coding
chr17:76686400:76686901	1.72484	7.92136e-05	0.0258699	BRCA	intron	MXRA7	protein-coding
chr15:39580736:39581237	-1.18772	7.92735e-05	0.0258699	BRCA	promoter-TSS	THBS1	protein-coding
chr9:11312880:11313381	-1.42643	7.94113e-05	0.0258746	BRCA	Intergenic	PTPRD-AS2	ncRNA
chr12:64816351:64816852	1.62769	7.95999e-05	0.0258936	BRCA	intron	TBC1D30	protein-coding
chr22:35612023:35612524	1.84363	7.97162e-05	0.0258936	BRCA	intron	MB	protein-coding
chr4:95117897:95118398	-1.71628	7.99604e-05	0.0259328	BRCA	intron	BMPR1B	protein-coding
chr5:140875021:140875522	-1.84083	8.05689e-05	0.0260506	BRCA	promoter-TSS	PCDHA12	protein-coding
chr17:2952357:2952858	-1.24457	8.06962e-05	0.0260506	BRCA	intron	LOC101927911	ncRNA
chr2:105853645:105854146	1.48193	8.1055e-05	0.0261262	BRCA	intron	NCK2	protein-coding
chr17:48728498:48728999	2.34177	8.14775e-05	0.0262153	BRCA	promoter-TSS	HOXB13	protein-coding
chr7:22150141:22150642	1.27257	8.15812e-05	0.0262153	BRCA	intron	RAPGEF5	protein-coding
chr2:99404382:99404883	1.01322	8.19949e-05	0.026308	BRCA	exon	EIF5B	protein-coding
chr2:173119350:173119851	1.04369	8.23701e-05	0.0263392	BRCA	intron	MAP3K20	protein-coding
chr20:3161385:3161886	1.44037	8.25063e-05	0.0263392	BRCA	TTS	UBOX5	protein-coding
chr17:15339227:15339728	-1.86423	8.25945e-05	0.0263392	BRCA	intron	TEKT3	protein-coding
chr8:140449085:140449586	1.30014	8.30554e-05	0.0264152	BRCA	intron	TRAPPC9	protein-coding
chr18:14534900:14535401	-1.30467	8.3402e-05	0.026436	BRCA	intron	POTEC	protein-coding
chr12:121768419:121768920	1.20655	8.36778e-05	0.0264401	BRCA	intron	RHOF	protein-coding
chr6:158518420:158518921	-1.60573	8.40322e-05	0.0264401	BRCA	Intergenic	TMEM181	protein-coding
chr11:67054460:67054961	-1.78067	8.40448e-05	0.0264401	BRCA	Intergenic	RHOD	protein-coding
chr1:230209228:230209729	-1.20341	8.49612e-05	0.0265783	BRCA	intron	GALNT2	protein-coding
chr20:58167659:58168160	-1.44036	8.5065e-05	0.0265783	BRCA	Intergenic	C20orf85	protein-coding
chr21:17105883:17106384	-1.98058	8.52441e-05	0.0265783	BRCA	Intergenic	LINC01549	ncRNA
chr3:68420593:68421094	-1.89756	8.5661e-05	0.0266687	BRCA	intron	LOC105377146	ncRNA
chr10:104318326:104318827	1.28418	8.62657e-05	0.0267774	BRCA	intron	ITPRIP-AS1	ncRNA
chr6:158373894:158374395	-1.76547	8.70483e-05	0.0268197	BRCA	intron	SNORA116	snoRNA
chr1:204287485:204287986	-1.17367	8.72345e-05	0.0268197	BRCA	intron	PLEKHA6	protein-coding
chr6:28353933:28354434	1.90197	8.74795e-05	0.0268197	BRCA	promoter-TSS	ZSCAN31	protein-coding
chr1:51690117:51690618	-1.19115	8.75082e-05	0.0268197	BRCA	intron	OSBPL9	protein-coding
chr7:7354647:7355148	1.55411	8.75129e-05	0.0268197	BRCA	Intergenic	LOC101927354	ncRNA
chr4:107279728:107280229	-1.70538	8.75263e-05	0.0268197	BRCA	Intergenic	DKK2	protein-coding
chr9:38620802:38621303	-1.16411	8.7735e-05	0.0268366	BRCA	promoter-TSS	FAM201A	ncRNA
chr3:196143746:196144247	1.36878	8.80097e-05	0.0268517	BRCA	non-coding	LINC00885	ncRNA
chr7:44075203:44075704	1.81665	8.84738e-05	0.0268517	BRCA	intron	MIR6838	ncRNA
chr11:78838382:78838883	1.20111	8.87018e-05	0.0268517	BRCA	intron	NARS2	protein-coding
chr2:237673557:237674058	-1.23262	8.88301e-05	0.0268517	BRCA	intron	LRRFIP1	protein-coding
chr1:25350614:25351115	1.65843	8.88751e-05	0.0268517	BRCA	intron	TMEM50A	protein-coding
chr6:71977204:71977705	-1.36357	8.88912e-05	0.0268517	BRCA	intron	RIMS1	protein-coding
chr18:51615208:51615709	-1.8922	8.89911e-05	0.0268517	BRCA	Intergenic	LINC01630	ncRNA
chr4:95000174:95000675	-2.02429	8.92495e-05	0.0268517	BRCA	intron	BMPR1B	protein-coding
chr5:32331141:32331642	1.22467	8.95716e-05	0.0268517	BRCA	Intergenic	MTMR12	protein-coding
chr2:226755124:226755625	-1.2632	8.95865e-05	0.0268517	BRCA	intron	IRS1	protein-coding
chr9:27749556:27750057	-1.65757	8.95983e-05	0.0268517	BRCA	Intergenic	C9orf72	protein-coding
chr20:63206872:63207373	1.93785	8.97365e-05	0.0268517	BRCA	intron	YTHDF1	protein-coding
chr3:188006616:188007117	1.76884	8.99977e-05	0.0268517	BRCA	Intergenic	LINC01991	ncRNA
chr8:117905805:117906306	1.3465	9.01205e-05	0.0268517	BRCA	intron	SNORD168	snoRNA
chr2:69807369:69807870	1.54521	9.0172e-05	0.0268517	BRCA	intron	GMCL1	protein-coding
chr10:69390029:69390530	1.39082	9.06793e-05	0.0269268	BRCA	intron	TACR2	protein-coding
chr9:101315549:101316050	-1.76329	9.15049e-05	0.0270514	BRCA	intron	BAAT	protein-coding
chr9:126619481:126619982	-1.50809	9.18007e-05	0.0270514	BRCA	intron	LMX1B	protein-coding
chr8:118098146:118098647	1.30764	9.18463e-05	0.0270514	BRCA	intron	EXT1	protein-coding
chr1:67459058:67459559	2.04209	9.19181e-05	0.0270514	BRCA	Intergenic	SERBP1	protein-coding
chr5:4384631:4385132	-1.82485	9.24355e-05	0.0271654	BRCA	Intergenic	LINC02114	ncRNA
chr18:6994970:6995471	-1.44799	9.25644e-05	0.0271654	BRCA	intron	LOC101927188	ncRNA
chr7:54186336:54186837	-1.88155	9.28206e-05	0.0272025	BRCA	Intergenic	LINC01445	ncRNA
chr12:8390413:8390914	-1.93132	9.31448e-05	0.0272595	BRCA	promoter-TSS	LINC00937	ncRNA
chr1:209421176:209421677	-2.2438	9.42836e-05	0.0274227	BRCA	Intergenic	MIR205HG	ncRNA
chr10:73021457:73021958	1.67911	9.46046e-05	0.0274227	BRCA	intron	PLA2G12B	protein-coding
chr5:157265836:157266337	-1.13645	9.47358e-05	0.0274227	BRCA	promoter-TSS	CYFIP2	protein-coding
chr7:18495981:18496482	1.4698	9.47784e-05	0.0274227	BRCA	promoter-TSS	HDAC9	protein-coding
chr6:53165274:53165775	-1.52267	9.48035e-05	0.0274227	BRCA	Intergenic	GCM1	protein-coding
chr1:223631238:223631739	-1.36396	9.49319e-05	0.0274227	BRCA	intron	CAPN8	protein-coding
chr1:204073400:204073901	-1.06206	9.54687e-05	0.0274227	BRCA	5' UTR	SOX13	protein-coding
chr11:134639837:134640338	1.38099	9.55925e-05	0.0274227	BRCA	Intergenic	LINC02714	ncRNA
chr5:77994823:77995324	1.63283	9.5596e-05	0.0274227	BRCA	Intergenic	LOC101929154	ncRNA
chr5:157295198:157295699	-1.87721	9.56956e-05	0.0274227	BRCA	intron	CYFIP2	protein-coding
chr11:17544183:17544684	1.25903	9.57937e-05	0.0274227	BRCA	promoter-TSS	USH1C	protein-coding
chr15:98652492:98652993	-1.46077	9.61483e-05	0.0274683	BRCA	intron	IRAIN	ncRNA
chr7:101182424:101182925	1.666	9.62145e-05	0.0274683	BRCA	Intergenic	NAT16	protein-coding
chr20:3925637:3926138	1.0985	9.68345e-05	0.0276077	BRCA	non-coding	MIR103B2	ncRNA
chr8:42206123:42206624	-1.39488	9.80341e-05	0.027874	BRCA	intron	PLAT	protein-coding
chr1:206905221:206905722	-1.09998	9.84202e-05	0.0279244	BRCA	intron	IL24	protein-coding
chr3:50674663:50675164	-1.36221	9.84776e-05	0.0279244	BRCA	promoter-TSS	DOCK3	protein-coding
chr16:46929628:46930129	1.14963	9.98827e-05	0.0282414	BRCA	3' UTR	SNORD148	snoRNA
chr1:48099090:48099591	-2.1	9.99671e-05	0.0282414	BRCA	Intergenic	SKINT1L	pseudo
chr18:36123921:36124422	-1.4072	0.000100363	0.0283038	BRCA	intron	SLC39A6	protein-coding
chr10:104322373:104322874	1.51821	0.00010049	0.0283038	BRCA	promoter-TSS	ITPRIP-AS1	ncRNA
chr21:29361337:29361838	-1.66102	0.000101834	0.0285721	BRCA	non-coding	BACH1-IT2	ncRNA
chr10:81874427:81874928	-1.62249	0.000101851	0.0285721	BRCA	promoter-TSS	NRG3	protein-coding
chr10:28502386:28502887	1.90217	0.000102034	0.0285851	BRCA	Intergenic	LINC02652	ncRNA
chr1:183088036:183088537	-1.56533	0.000102797	0.0286868	BRCA	intron	LAMC1-AS1	ncRNA
chr5:34503830:34504331	1.00952	0.000102866	0.0286868	BRCA	Intergenic	RAI14	protein-coding
chr6:158630831:158631332	-1.53171	0.000102917	0.0286868	BRCA	intron	DYNLT1	protein-coding
chr16:60739859:60740360	-1.62496	0.000102943	0.0286868	BRCA	Intergenic	MIR4426	ncRNA
chr19:23481004:23481505	-2.069	0.00010313	0.0287005	BRCA	Intergenic	LINC01224	ncRNA
chr3:53169270:53169771	-1.13231	0.000103416	0.0287005	BRCA	intron	PRKCD	protein-coding
chr10:23099732:23100233	1.22521	0.000103443	0.0287005	BRCA	intron	MSRB2	protein-coding
chr4:183424027:183424528	1.12734	0.00010354	0.0287005	BRCA	Intergenic	CDKN2AIP	protein-coding
chr17:73562840:73563341	1.60323	0.000103844	0.0287177	BRCA	intron	LOC101928251	ncRNA
chr8:60245172:60245673	1.75774	0.000103876	0.0287177	BRCA	intron	CA8	protein-coding
chr3:194397009:194397510	-1.25178	0.000104605	0.0288469	BRCA	exon	GP5	protein-coding
chr7:3181499:3182000	-1.27052	0.000104797	0.0288469	BRCA	Intergenic	LOC100129603	ncRNA
chr17:73564825:73565326	2.01113	0.000104893	0.0288469	BRCA	intron	LOC101928251	ncRNA
chr1:209420327:209420828	-1.09103	0.000106124	0.0291093	BRCA	Intergenic	MIR205HG	ncRNA
chr12:56411928:56412429	1.11551	0.000106297	0.0291185	BRCA	Intergenic	TIMELESS	protein-coding
chr1:169484132:169484633	-1.37814	0.000106447	0.0291216	BRCA	intron	SLC19A2	protein-coding
chr14:80303652:80304153	-1.32954	0.000106833	0.0291578	BRCA	intron	DIO2	protein-coding
chr2:85394855:85395356	-1.02935	0.000106857	0.0291578	BRCA	intron	CAPG	protein-coding
chr8:1973385:1973886	-1.22388	0.00010744	0.029193	BRCA	promoter-TSS	KBTBD11	protein-coding
chr22:43024923:43025424	1.60181	0.000107453	0.029193	BRCA	Intergenic	PACSIN2	protein-coding
chr1:230842911:230843412	1.13705	0.00010794	0.0292026	BRCA	intron	C1orf198	protein-coding
chr1:201739556:201740057	-1.64852	0.000107994	0.0292026	BRCA	promoter-TSS	NAV1	protein-coding
chr4:107267570:107268071	-1.74536	0.000108	0.0292026	BRCA	Intergenic	DKK2	protein-coding
chr2:216657968:216658469	-2.03151	0.000108135	0.0292026	BRCA	intron	IGFBP2	protein-coding
chr2:164335899:164336400	-1.12211	0.000108801	0.029307	BRCA	Intergenic	GRB14	protein-coding
chr1:186577529:186578030	-1.26773	0.000109266	0.0293554	BRCA	Intergenic	PTGS2	protein-coding
chr6:158535965:158536466	-1.29948	0.000109304	0.0293554	BRCA	promoter-TSS	TMEM181	protein-coding
chr18:10515403:10515904	-1.03975	0.000109709	0.0293845	BRCA	Intergenic	NAPG	protein-coding
chr12:108232441:108232942	1.9118	0.000110287	0.0294576	BRCA	intron	CMKLR1	protein-coding
chr21:26587860:26588361	-1.26007	0.000110762	0.0295147	BRCA	Intergenic	CYYR1	protein-coding
chr9:26172231:26172732	-1.61321	0.000110978	0.0295147	BRCA	Intergenic	LOC100506422	protein-coding
chr17:74990128:74990629	1.45316	0.000111239	0.0295468	BRCA	intron	CDR2L	protein-coding
chr1:201703501:201704002	-1.64894	0.00011187	0.0296603	BRCA	intron	MIR5191	ncRNA
chr10:96272858:96273359	1.16536	0.000112124	0.0296691	BRCA	Intergenic	BLNK	protein-coding
chr1:168939460:168939961	-1.87812	0.00011269	0.0297438	BRCA	intron	LINC00970	ncRNA
chr14:81659815:81660316	-1.66931	0.000114297	0.0300921	BRCA	Intergenic	LINC01467	ncRNA
chr4:17480453:17480954	-1.67135	0.000114927	0.0302203	BRCA	Intergenic	QDPR	protein-coding
chr4:120517884:120518385	1.20945	0.000115316	0.0302847	BRCA	Intergenic	PRDM5	protein-coding
chr6:19536597:19537098	-1.42213	0.000116392	0.0303788	BRCA	Intergenic	LOC105374960	ncRNA
chr14:100586967:100587468	-1.37743	0.000116399	0.0303788	BRCA	Intergenic	BEGAIN	protein-coding
chr10:55631144:55631645	-1.23891	0.000116631	0.0304015	BRCA	Intergenic	PCDH15	protein-coding
chr13:34942447:34942948	-1.08903	0.000117091	0.0304108	BRCA	5' UTR	NBEA	protein-coding
chr20:41399456:41399957	1.89261	0.000117952	0.0305186	BRCA	Intergenic	EMILIN3	protein-coding
chr6:167030191:167030692	-1.29758	0.000118662	0.0306132	BRCA	intron	FGFR1OP	protein-coding
chr10:132707099:132707600	2.15498	0.000118663	0.0306132	BRCA	intron	INPP5A	protein-coding
chr1:208243392:208243893	-1.20184	0.000118756	0.0306132	BRCA	5' UTR	PLXNA2	protein-coding
chr17:71909937:71910438	-1.9308	0.00011908	0.030657	BRCA	Intergenic	ROCR	ncRNA
chr2:225042449:225042950	-1.41418	0.000119218	0.030657	BRCA	promoter-TSS	DOCK10	protein-coding
chr3:191296219:191296720	-1.68032	0.000119829	0.0307264	BRCA	intron	CCDC50	protein-coding
chr8:126584700:126585201	1.38953	0.00011993	0.0307264	BRCA	Intergenic	LRATD2	protein-coding
chr10:8045848:8046349	-1.56512	0.000120366	0.0307264	BRCA	Intergenic	GATA3-AS1	ncRNA
chr3:54447345:54447846	-1.64688	0.000120619	0.0307533	BRCA	intron	ESRG	ncRNA
chr12:3200008:3200509	-1.72104	0.000120924	0.0307654	BRCA	intron	TSPAN9	protein-coding
chr11:44577205:44577706	1.39242	0.000121323	0.0307834	BRCA	intron	CD82	protein-coding
chr4:186570036:186570537	-1.16852	0.000121622	0.0308218	BRCA	Intergenic	MTNR1A	protein-coding
chr13:36062761:36063262	-1.24642	0.000121897	0.0308544	BRCA	intron	DCLK1	protein-coding
chr1:163616814:163617315	-2.51391	0.00012249	0.0309671	BRCA	Intergenic	LOC100422212	pseudo
chr8:42206638:42207139	-1.47057	0.000122641	0.030968	BRCA	intron	PLAT	protein-coding
chr6:34545755:34546256	-1.08809	0.000123101	0.0310096	BRCA	intron	SPDEF	protein-coding
chr1:101711908:101712409	-2.13901	0.000123295	0.0310212	BRCA	Intergenic	OLFM3	protein-coding
chr2:21281811:21282312	-2.50263	0.00012387	0.0310913	BRCA	Intergenic	TDRD15	protein-coding
chr1:161084118:161084619	-1.03951	0.000124277	0.031156	BRCA	intron	NECTIN4	protein-coding
chr5:157269216:157269717	-1.26577	0.00012472	0.0312089	BRCA	5' UTR	CYFIP2	protein-coding
chr4:95092684:95093185	-1.52016	0.000124785	0.0312089	BRCA	intron	BMPR1B	protein-coding
chr10:91880330:91880831	1.90077	0.00012536	0.03128	BRCA	Intergenic	FGFBP3	protein-coding
chr5:67202797:67203298	-1.14575	0.000125367	0.03128	BRCA	Intergenic	CD180	protein-coding
chr6:39188418:39188919	1.37049	0.000126465	0.0314645	BRCA	TTS	KCNK5	protein-coding
chr17:1083344:1083845	-1.40592	0.000126466	0.0314645	BRCA	exon	ABR	protein-coding
chr3:189449890:189450391	-1.57849	0.000126768	0.0314797	BRCA	Intergenic	TP63	protein-coding
chr14:52325132:52325633	1.19056	0.000127393	0.0315169	BRCA	intron	PTGER2	protein-coding
chr10:62075216:62075717	1.49041	0.000127643	0.0315169	BRCA	intron	ARID5B	protein-coding
chr1:146486441:146486942	-1.96007	0.000127669	0.0315169	BRCA	non-coding	HYDIN2	pseudo
chr7:36393072:36393573	1.41824	0.000128296	0.0315524	BRCA	intron	KIAA0895	protein-coding
chr1:203281465:203281966	-2.17547	0.000128386	0.0315524	BRCA	Intergenic	LINC01353	ncRNA
chr8:124447154:124447655	1.03338	0.000128414	0.0315524	BRCA	Intergenic	TRMT12	protein-coding
chr5:10248398:10248899	1.39281	0.000128753	0.0315986	BRCA	intron	ATPSCKMT	protein-coding
chr13:70463714:70464215	-1.29255	0.00012897	0.0316089	BRCA	Intergenic	KLHL1	protein-coding
chr4:95144005:95144506	-1.74397	0.000129353	0.0316253	BRCA	intron	BMPR1B	protein-coding
chr1:209533731:209534232	-1.52922	0.000130383	0.0317716	BRCA	Intergenic	CAMK1G	protein-coding
chr17:20907691:20908192	-1.06173	0.000130502	0.0317716	BRCA	intron	CCDC144NL	protein-coding
chr3:71681106:71681607	-1.095	0.000130528	0.0317716	BRCA	3' UTR	EIF4E3	protein-coding
chr1:152141924:152142425	-1.21385	0.0001311	0.0318396	BRCA	Intergenic	RPTN	protein-coding
chr6:166896404:166896905	-1.67523	0.000131426	0.0318529	BRCA	Intergenic	RPS6KA2-AS1	ncRNA
chr4:94924520:94925021	-1.71207	0.000131473	0.0318529	BRCA	intron	BMPR1B	protein-coding
chr4:57442690:57443191	-1.06904	0.000131648	0.0318529	BRCA	intron	LINC02380	ncRNA
chr3:42979455:42979956	-1.89872	0.000132244	0.0318959	BRCA	intron	GASK1A	protein-coding
chr17:2955062:2955563	-1.11061	0.000132895	0.0319584	BRCA	intron	LOC101927911	ncRNA
chr5:10266795:10267296	1.3768	0.00013296	0.0319584	BRCA	TTS	CCT5	protein-coding
chr3:42980805:42981306	-1.97143	0.000133657	0.0320891	BRCA	intron	GASK1A	protein-coding
chr11:95120598:95121099	1.54115	0.000134433	0.0321758	BRCA	intron	LOC101929295	ncRNA
chr21:13969816:13970317	-1.91823	0.000134453	0.0321758	BRCA	intron	ANKRD20A11P	pseudo
chr18:55749955:55750456	-1.93377	0.000134478	0.0321758	BRCA	Intergenic	LINC01415	ncRNA
chr17:75807773:75808274	1.12464	0.000135052	0.0322763	BRCA	intron	UNK	protein-coding
chr11:93936323:93936824	1.8522	0.000135225	0.0322809	BRCA	Intergenic	HEPHL1	protein-coding
chr5:2530686:2531187	-1.68839	0.000136035	0.0324373	BRCA	Intergenic	LSINCT5	ncRNA
chr3:64977232:64977733	-1.46847	0.000136728	0.0325656	BRCA	intron	ADAMTS9	protein-coding
chr16:67017850:67018351	1.03492	0.000138786	0.032981	BRCA	Intergenic	CBFB	protein-coding
chr5:131729208:131729709	-1.88733	0.000139435	0.0330603	BRCA	intron	FNIP1	protein-coding
chr3:129001034:129001535	-1.63707	0.000139932	0.0331408	BRCA	promoter-TSS	KIAA1257	protein-coding
chr3:72177249:72177750	-1.57325	0.00014086	0.0332713	BRCA	Intergenic	LINC00870	ncRNA
chr8:103337700:103338201	2.39948	0.00014098	0.0332713	BRCA	Intergenic	SNORD173	snoRNA
chr12:57118875:57119376	1.49948	0.000141118	0.0332713	BRCA	Intergenic	STAT6	protein-coding
chr3:150736290:150736791	-1.57318	0.00014134	0.0332732	BRCA	intron	LOC101928105	ncRNA
chr12:12714059:12714560	-1.29938	0.00014145	0.0332732	BRCA	Intergenic	CDKN1B	protein-coding
chr1:45840505:45841006	-1.47077	0.000141725	0.0332732	BRCA	intron	MAST2	protein-coding
chr9:126617668:126618169	-1.53956	0.00014181	0.0332732	BRCA	intron	LMX1B	protein-coding
chr17:1908099:1908600	-1.4216	0.000141973	0.0332732	BRCA	Intergenic	RPA1	protein-coding
chr14:32077971:32078472	-1.25495	0.000142313	0.0332732	BRCA	intron	ARHGAP5	protein-coding
chr9:87601129:87601630	1.85998	0.000142547	0.0332732	BRCA	intron	DAPK1-IT1	ncRNA
chr4:140654128:140654629	-1.45436	0.000142582	0.0332732	BRCA	intron	TNRC18P1	pseudo
chr5:161877880:161878381	-1.7949	0.000142815	0.0332732	BRCA	intron	GABRA1	protein-coding
chr2:9240687:9241188	-1.19989	0.000143017	0.0332732	BRCA	intron	ASAP2	protein-coding
chr12:113305183:113305684	1.17109	0.000143215	0.0332732	BRCA	intron	MIR6762	ncRNA
chr18:46413636:46414137	-1.7186	0.000143333	0.0332732	BRCA	intron	RNF165	protein-coding
chr5:42931371:42931872	1.79058	0.000143346	0.0332732	BRCA	Intergenic	FLJ32255	ncRNA
chr7:7738113:7738614	1.76053	0.000144199	0.0334342	BRCA	intron	RPA3	protein-coding
chr9:23492056:23492557	-1.11117	0.000145191	0.0335939	BRCA	Intergenic	LOC101929563	ncRNA
chr22:29695071:29695572	2.53726	0.000145208	0.0335939	BRCA	non-coding	CABP7	protein-coding
chr12:122845797:122846298	1.73131	0.000145611	0.03365	BRCA	intron	HIP1R	protein-coding
chr6:53180188:53180689	-1.36947	0.000146124	0.033682	BRCA	Intergenic	GCM1	protein-coding
chr13:100789522:100790023	-1.57941	0.000146231	0.033682	BRCA	intron	NALCN-AS1	ncRNA
chr15:91807055:91807556	-2.09647	0.000146957	0.0337751	BRCA	Intergenic	SLCO3A1	protein-coding
chr17:14033156:14033657	-1.7513	0.000147219	0.0337983	BRCA	intron	CDRT15P1	pseudo
chr6:156976423:156976924	-1.28047	0.000147398	0.0338025	BRCA	intron	ARID1B	protein-coding
chr3:63149:63650	-1.54367	0.000147958	0.0338938	BRCA	Intergenic	LINC01986	ncRNA
chr11:59557358:59557859	1.03531	0.000148197	0.0339116	BRCA	Intergenic	MIR3162	ncRNA
chr3:181695227:181695728	-1.15823	0.000148761	0.0339849	BRCA	intron	SOX2	protein-coding
chr9:4666222:4666723	-1.06471	0.000149225	0.0339849	BRCA	promoter-TSS	SPATA6L	protein-coding
chr18:36109146:36109647	-1.58657	0.000149327	0.0339849	BRCA	3' UTR	SLC39A6	protein-coding
chr1:164563965:164564466	-1.2148	0.000150086	0.0341207	BRCA	intron	PBX1	protein-coding
chr6:74458516:74459017	-1.86737	0.000150268	0.0341207	BRCA	intron	LOC101928516	ncRNA
chr20:62776765:62777266	1.4338	0.000150631	0.0341207	BRCA	promoter-TSS	LINC00659	ncRNA
chr8:101832606:101833107	1.86912	0.00015088	0.0341207	BRCA	intron	NCALD	protein-coding
chr17:45935791:45936292	-1.71213	0.00015093	0.0341207	BRCA	intron	MAPT-IT1	ncRNA
chr5:138139160:138139661	-1.47216	0.000151248	0.0341207	BRCA	promoter-TSS	NME5	protein-coding
chr4:140730187:140730688	-1.72928	0.000151387	0.0341207	BRCA	intron	TBC1D9	protein-coding
chr2:226528102:226528603	-1.48084	0.000153025	0.034379	BRCA	Intergenic	MIR5702	ncRNA
chr1:119715515:119716016	1.55344	0.000153335	0.0343885	BRCA	intron	PHGDH	protein-coding
chr8:144514819:144515320	1.22392	0.000153395	0.0343885	BRCA	exon	RECQL4	protein-coding
chr11:95151954:95152455	1.37678	0.000153708	0.0344219	BRCA	intron	LOC101929295	ncRNA
chr2:67751111:67751612	-1.77968	0.000154492	0.0345238	BRCA	Intergenic	LINC01812	ncRNA
chr12:124179764:124180265	1.59323	0.000155066	0.0345986	BRCA	intron	RFLNA	protein-coding
chr10:8046700:8047201	-1.75118	0.000155157	0.0345986	BRCA	Intergenic	GATA3-AS1	ncRNA
chr5:51033115:51033616	-2.50586	0.000156025	0.0347298	BRCA	Intergenic	LINC02106	ncRNA
chr17:40953856:40954357	-1.30815	0.000156214	0.0347298	BRCA	Intergenic	KRT39	protein-coding
chr8:103371250:103371751	1.59965	0.000156257	0.0347298	BRCA	promoter-TSS	CTHRC1	protein-coding
chr17:1108912:1109413	-1.02768	0.000156698	0.0347298	BRCA	promoter-TSS	ABR	protein-coding
chr6:16807931:16808432	-1.38461	0.000156794	0.0347298	BRCA	Intergenic	ATXN1	protein-coding
chr7:50970063:50970564	1.1894	0.000157114	0.0347298	BRCA	Intergenic	0	0
chr10:21744218:21744719	1.45102	0.000157238	0.0347298	BRCA	TTS	MLLT10	protein-coding
chr17:20944212:20944713	-1.18409	0.000158663	0.0349351	BRCA	intron	LOC339260	ncRNA
chr1:204314699:204315200	-1.63812	0.000159354	0.0349771	BRCA	intron	PLEKHA6	protein-coding
chr1:208837240:208837741	-1.28794	0.000159855	0.0350503	BRCA	Intergenic	LINC01717	ncRNA
chr11:3003868:3004369	1.3898	0.000160198	0.0350577	BRCA	intron	NAP1L4	protein-coding
chr5:173670977:173671478	-1.48502	0.000160223	0.0350577	BRCA	Intergenic	LINC01942	ncRNA
chr18:22604678:22605179	-1.23286	0.000160866	0.0351542	BRCA	Intergenic	LOC101927571	ncRNA
chr3:149554738:149555239	1.42148	0.000160999	0.0351542	BRCA	intron	TM4SF4	protein-coding
chr6:97947842:97948343	-1.53129	0.0001613	0.0351835	BRCA	Intergenic	MIR2113	ncRNA
chr1:203274404:203274905	-1.49394	0.000161853	0.0352673	BRCA	Intergenic	LINC01353	ncRNA
chr12:105084338:105084839	1.67657	0.000162105	0.0352856	BRCA	promoter-TSS	ALDH1L2	protein-coding
chr4:152937433:152937934	-1.03368	0.000162393	0.0352903	BRCA	promoter-TSS	LOC729870	ncRNA
chr4:81635634:81636135	1.09723	0.000163174	0.0354081	BRCA	Intergenic	RASGEF1B	protein-coding
chr10:125045693:125046194	1.19403	0.00016422	0.0355231	BRCA	intron	MIR4296	ncRNA
chr2:423434:423935	1.77639	0.000164421	0.0355231	BRCA	Intergenic	LINC01874	ncRNA
chr17:5510720:5511221	-1.97856	0.000164719	0.0355231	BRCA	intron	LOC728392	protein-coding
chr4:94995574:94996075	-1.80646	0.000164728	0.0355231	BRCA	promoter-TSS	BMPR1B	protein-coding
chr5:155811898:155812399	-1.62327	0.000165184	0.0355231	BRCA	Intergenic	SGCD	protein-coding
chr17:17862538:17863039	-1.51052	0.000165236	0.0355231	BRCA	exon	SREBF1	protein-coding
chr2:25086185:25086686	1.13569	0.000165415	0.0355231	BRCA	intron	EFR3B	protein-coding
chr2:134083491:134083992	1.71077	0.000165741	0.0355231	BRCA	Intergenic	0	0
chr4:152938096:152938597	-1.1053	0.000165784	0.0355231	BRCA	intron	LOC729870	ncRNA
chr22:37749193:37749694	1.38398	0.000165826	0.0355231	BRCA	intron	TRIOBP	protein-coding
chr1:208238207:208238708	-1.63387	0.000165835	0.0355231	BRCA	intron	PLXNA2	protein-coding
chr1:181134886:181135387	-1.35827	0.000165946	0.0355231	BRCA	Intergenic	LINC01732	ncRNA
chr17:5283206:5283707	-1.15485	0.000166189	0.0355231	BRCA	intron	RABEP1	protein-coding
chr7:157281139:157281640	-1.34589	0.000166243	0.0355231	BRCA	Intergenic	DNAJB6	protein-coding
chr8:119027190:119027691	1.10871	0.000166696	0.0355836	BRCA	intron	COLEC10	protein-coding
chr18:51537408:51537909	-1.61503	0.000167848	0.0357568	BRCA	intron	LINC01630	ncRNA
chr5:44805377:44805878	-1.15668	0.000168095	0.0357731	BRCA	intron	MRPS30-DT	ncRNA
chr8:53344154:53344655	1.67007	0.000169228	0.035884	BRCA	Intergenic	OPRK1	protein-coding
chr8:74705890:74706391	-1.81511	0.000169421	0.035884	BRCA	TTS	MIR2052	ncRNA
chr4:94994671:94995172	-1.8754	0.000169836	0.035884	BRCA	intron	BMPR1B	protein-coding
chr4:95118421:95118922	-1.68454	0.00017007	0.035884	BRCA	intron	BMPR1B	protein-coding
chr8:127141617:127142118	1.00656	0.000170121	0.035884	BRCA	Intergenic	CASC19	ncRNA
chr22:24544417:24544918	1.37989	0.000170156	0.035884	BRCA	intron	GUCD1	protein-coding
chr18:63258609:63259110	-1.63381	0.000170897	0.0360042	BRCA	intron	BCL2	protein-coding
chr4:95089385:95089886	-1.58945	0.000171321	0.0360573	BRCA	intron	BMPR1B	protein-coding
chr8:140445643:140446144	1.69686	0.000171769	0.0361154	BRCA	intron	TRAPPC9	protein-coding
chr6:71411749:71412250	-1.86761	0.000173223	0.0362986	BRCA	non-coding	MIR30A	ncRNA
chr17:46874924:46875425	1.049	0.000173332	0.0362986	BRCA	exon	WNT9B	protein-coding
chr19:17717321:17717822	1.3789	0.000173954	0.0363292	BRCA	Intergenic	MAP1S	protein-coding
chr3:120623320:120623821	1.11433	0.000173983	0.0363292	BRCA	Intergenic	NDUFB4	protein-coding
chr12:117033641:117034142	-1.37988	0.000174438	0.0363292	BRCA	Intergenic	LOC100506551	ncRNA
chr4:86911197:86911698	-1.32114	0.000174766	0.0363292	BRCA	Intergenic	C4orf36	protein-coding
chr2:79792061:79792562	-2.23911	0.000175255	0.0363292	BRCA	intron	MIR8080	ncRNA
chr6:28489280:28489781	1.48863	0.000175337	0.0363292	BRCA	Intergenic	GPX6	protein-coding
chr11:78805184:78805685	1.02424	0.000175357	0.0363292	BRCA	exon	NARS2	protein-coding
chr4:140644342:140644843	-2.11945	0.000175383	0.0363292	BRCA	intron	TNRC18P1	pseudo
chr17:41785801:41786302	-1.01821	0.000175665	0.0363395	BRCA	promoter-TSS	JUP	protein-coding
chr2:226181597:226182098	-1.5337	0.000176076	0.0363651	BRCA	Intergenic	LOC646736	ncRNA
chr1:151717356:151717857	-1.75236	0.000177317	0.0363873	BRCA	promoter-TSS	CELF3	protein-coding
chr16:82391413:82391914	-1.6647	0.000177598	0.0363873	BRCA	Intergenic	MPHOSPH6	protein-coding
chr1:184517633:184518134	-1.66394	0.000177624	0.0363873	BRCA	intron	C1orf21	protein-coding
chr1:86596692:86597193	-2.03612	0.000177683	0.0363873	BRCA	intron	CLCA3P	pseudo
chr14:22508201:22508702	-1.79712	0.000177697	0.0363873	BRCA	Intergenic	LOC105370401	ncRNA
chr8:129267587:129268088	-1.72062	0.000178053	0.0363873	BRCA	Intergenic	LINC00977	ncRNA
chr1:208498101:208498602	-2.2588	0.000178381	0.0364111	BRCA	Intergenic	LINC01717	ncRNA
chr19:8050449:8050950	2.22664	0.000178834	0.0364201	BRCA	Intergenic	CCL25	protein-coding
chr2:138434043:138434544	-1.7385	0.000179269	0.0364201	BRCA	Intergenic	SPOPL	protein-coding
chr15:87520438:87520939	-1.44861	0.000179442	0.0364201	BRCA	Intergenic	LINC00052	ncRNA
chr9:89648196:89648697	-1.47252	0.000179448	0.0364201	BRCA	intron	UNQ6494	ncRNA
chr9:17930002:17930503	-1.8341	0.000179467	0.0364201	BRCA	Intergenic	SH3GL2	protein-coding
chr5:10746672:10747173	1.44376	0.000180146	0.036485	BRCA	intron	DAP	protein-coding
chr2:232875533:232876034	-1.28004	0.000180214	0.036485	BRCA	promoter-TSS	SNORC	protein-coding
chr7:130141433:130141934	-1.42951	0.000180313	0.036485	BRCA	promoter-TSS	LOC100128325	ncRNA
chr12:111711865:111712366	1.16267	0.000180482	0.036485	BRCA	intron	ACAD10	protein-coding
chr2:10763471:10763972	1.64484	0.000181671	0.0365461	BRCA	intron	ATP6V1C2	protein-coding
chr9:16551665:16552166	-1.52943	0.000181901	0.0365461	BRCA	intron	BNC2-AS1	ncRNA
chr4:7929490:7929991	1.35119	0.000182253	0.0365461	BRCA	intron	LOC389199	protein-coding
chr13:80058208:80058709	-1.55543	0.000182301	0.0365461	BRCA	Intergenic	LINC01080	ncRNA
chr12:116508781:116509282	-1.10556	0.000182457	0.0365461	BRCA	Intergenic	LINC00173	ncRNA
chr4:30500523:30501024	-1.65827	0.000182532	0.0365461	BRCA	Intergenic	PCDH7	protein-coding
chr17:56366511:56367012	-1.75525	0.000182694	0.0365461	BRCA	intron	ANKFN1	protein-coding
chr1:180155213:180155714	-1.04808	0.000182766	0.0365461	BRCA	intron	QSOX1	protein-coding
chr3:50150785:50151286	-2.06661	0.000182874	0.0365461	BRCA	intron	SEMA3F	protein-coding
chr10:63591910:63592411	1.8839	0.000183603	0.0365728	BRCA	intron	JMJD1C	protein-coding
chr16:46621170:46621671	1.04606	0.000183698	0.0365728	BRCA	promoter-TSS	SHCBP1	protein-coding
chr14:100424671:100425172	1.07241	0.000183779	0.0365728	BRCA	intron	WDR25	protein-coding
chr4:121073926:121074427	-1.53387	0.000184329	0.036593	BRCA	Intergenic	NDNF	protein-coding
chr4:95012454:95012955	-1.40219	0.000184556	0.0366033	BRCA	intron	BMPR1B	protein-coding
chr1:182363754:182364255	-1.46932	0.000184984	0.0366537	BRCA	Intergenic	GLUL	protein-coding
chr1:212077037:212077538	-1.69228	0.000185949	0.0367752	BRCA	promoter-TSS	MIR3122	ncRNA
chr1:213733671:213734172	-1.42393	0.000186226	0.0367953	BRCA	Intergenic	LINC00538	ncRNA
chr22:38751444:38751945	1.81105	0.000186996	0.0368801	BRCA	intron	SUN2	protein-coding
chr17:74991587:74992088	1.6014	0.000187048	0.0368801	BRCA	intron	CDR2L	protein-coding
chr14:55131743:55132244	1.50675	0.000187357	0.0368801	BRCA	intron	LGALS3	protein-coding
chr5:56917982:56918483	1.45569	0.000187812	0.0369348	BRCA	TTS	SETD9	protein-coding
chr2:42925994:42926495	1.37751	0.000188108	0.0369584	BRCA	Intergenic	LINC01819	ncRNA
chr16:30444615:30445116	1.11028	0.00018898	0.0370081	BRCA	exon	SEPHS2	protein-coding
chr19:38596609:38597110	1.82925	0.000189342	0.0370081	BRCA	intron	LOC105372397	ncRNA
chr16:9242354:9242855	-1.62664	0.000189737	0.0370081	BRCA	Intergenic	LINC02177	ncRNA
chr21:29747929:29748430	-1.68996	0.000189913	0.0370081	BRCA	promoter-TSS	GRIK1-AS1	ncRNA
chr5:157267918:157268419	-1.89134	0.000189983	0.0370081	BRCA	intron	CYFIP2	protein-coding
chr15:39650283:39650784	-1.3511	0.000190098	0.0370081	BRCA	intron	THBS1	protein-coding
chr20:51470221:51470722	-1.55352	0.000190125	0.0370081	BRCA	intron	MIR3194	ncRNA
chr13:110047459:110047960	-1.47439	0.000192002	0.0372544	BRCA	Intergenic	LINC00396	ncRNA
chr6:48747434:48747935	-2.14404	0.0001921	0.0372544	BRCA	Intergenic	PTCHD4	protein-coding
chr3:50344976:50345477	-1.00656	0.000192346	0.0372677	BRCA	exon	ZMYND10	protein-coding
chr15:101499892:101500393	1.60609	0.000193459	0.0374275	BRCA	Intergenic	PCSK6	protein-coding
chr5:10288730:10289231	1.14868	0.000193582	0.0374275	BRCA	intron	CMBL	protein-coding
chr15:92709099:92709600	-1.66043	0.000193826	0.0374275	BRCA	Intergenic	FAM174B	protein-coding
chr1:145994431:145994932	-1.40741	0.000193884	0.0374275	BRCA	exon	TXNIP	protein-coding
chr4:95162816:95163317	-1.66396	0.000194863	0.037582	BRCA	3' UTR	BMPR1B	protein-coding
chr1:46756651:46757152	-1.17476	0.000197675	0.0378651	BRCA	Intergenic	EFCAB14	protein-coding
chr9:1202546:1203047	-2.07338	0.000197686	0.0378651	BRCA	Intergenic	DMRT2	protein-coding
chr20:4013912:4014413	1.1332	0.00019771	0.0378651	BRCA	intron	RNF24	protein-coding
chr17:45896857:45897358	-1.45334	0.00019786	0.0378651	BRCA	non-coding	MAPT-IT1	ncRNA
chr5:44792926:44793427	-1.02814	0.00019815	0.0378651	BRCA	intron	MRPS30-DT	ncRNA
chr2:111176310:111176811	-1.27633	0.000198161	0.0378651	BRCA	Intergenic	BCL2L11	protein-coding
chr3:189458367:189458868	-1.33873	0.000198238	0.0378651	BRCA	Intergenic	TP63	protein-coding
chr17:5430533:5431034	-1.59063	0.000200214	0.0381579	BRCA	intron	C1QBP	protein-coding
chr3:52204256:52204757	-1.68475	0.000200812	0.0382372	BRCA	intron	ALAS1	protein-coding
chr8:125102136:125102637	1.36995	0.000201546	0.0383422	BRCA	exon	NSMCE2	protein-coding
chr1:149813449:149813950	-1.48421	0.000202249	0.0384062	BRCA	promoter-TSS	HIST2H3D	protein-coding
chr16:66960944:66961445	1.28317	0.000203386	0.0385523	BRCA	promoter-TSS	CES3	protein-coding
chr10:104498269:104498770	1.75657	0.00020365	0.0385676	BRCA	Intergenic	LINC02620	ncRNA
chr20:460670:461171	1.22402	0.000204318	0.0386591	BRCA	intron	TBC1D20	protein-coding
chr3:2862374:2862875	-1.33957	0.000205229	0.0387616	BRCA	intron	CNTN4	protein-coding
chr4:95003735:95004236	-1.8907	0.000206936	0.0389144	BRCA	intron	BMPR1B	protein-coding
chr9:32251381:32251882	-1.27219	0.00020696	0.0389144	BRCA	Intergenic	ACO1	protein-coding
chr8:127179291:127179792	-1.2165	0.000207241	0.0389144	BRCA	Intergenic	CASC19	ncRNA
chr16:75105637:75106138	1.27105	0.000207336	0.0389144	BRCA	intron	LDHD	protein-coding
chr1:46442224:46442725	-1.14378	0.000207553	0.0389204	BRCA	intron	LINC01398	ncRNA
chr16:5616107:5616608	-2.1523	0.00020829	0.038934	BRCA	promoter-TSS	LINC01570	ncRNA
chr5:10703546:10704047	2.57106	0.000208307	0.038934	BRCA	intron	DAP	protein-coding
chr2:69185713:69186214	1.98959	0.000208348	0.038934	BRCA	intron	MIR3126	ncRNA
chr6:45590187:45590688	-2.19466	0.000208768	0.0389352	BRCA	Intergenic	RUNX2	protein-coding
chr14:22508853:22509354	-1.77623	0.000208907	0.0389352	BRCA	Intergenic	LOC105370401	ncRNA
chr1:232192722:232193223	-1.03784	0.000208931	0.0389352	BRCA	Intergenic	DISC1-IT1	ncRNA
chr1:214050385:214050886	-1.67775	0.000209566	0.0390189	BRCA	Intergenic	PROX1	protein-coding
chr1:209527897:209528398	-1.67522	0.000210444	0.0391403	BRCA	Intergenic	CAMK1G	protein-coding
chr1:207315819:207316320	-1.07044	0.000210591	0.0391403	BRCA	Intergenic	CD55	protein-coding
chr13:110815476:110815977	-2.02704	0.000211425	0.0392606	BRCA	intron	LOC105370362	ncRNA
chr1:177170611:177171112	-1.58907	0.000213102	0.039467	BRCA	promoter-TSS	BRINP2	protein-coding
chr15:33149857:33150358	-1.98366	0.000213525	0.0395066	BRCA	3' UTR	FMN1	protein-coding
chr8:74817546:74818047	-1.75084	0.000213904	0.0395066	BRCA	Intergenic	PI15	protein-coding
chr18:51491584:51492085	-1.74436	0.000214068	0.0395066	BRCA	intron	LINC01630	ncRNA
chr14:64060620:64061121	1.50879	0.000215559	0.039712	BRCA	intron	MIR548H1	ncRNA
chr11:61609995:61610496	-1.18255	0.000215798	0.0397211	BRCA	Intergenic	RPLP0P2	pseudo
chr9:126622302:126622803	-1.34772	0.000216379	0.0397908	BRCA	intron	LMX1B	protein-coding
chr15:32609452:32609953	-1.36868	0.000217359	0.0398837	BRCA	intron	LOC101928042	ncRNA
chr5:165342356:165342857	-1.70235	0.000217442	0.0398837	BRCA	Intergenic	LOC102546299	ncRNA
chr22:47775626:47776127	1.67092	0.000218429	0.0400073	BRCA	intron	LOC284930	ncRNA
chr1:39883993:39884494	1.1512	0.000218497	0.0400073	BRCA	promoter-TSS	TRIT1	protein-coding
chr20:50724755:50725256	-1.62443	0.000219606	0.0401402	BRCA	Intergenic	PARD6B	protein-coding
chr1:145994979:145995480	-1.22154	0.000220255	0.0402238	BRCA	exon	TXNIP	protein-coding
chr18:63132112:63132613	-1.62677	0.000220836	0.0402817	BRCA	intron	BCL2	protein-coding
chr4:94998814:94999315	-1.52133	0.000220956	0.0402817	BRCA	intron	BMPR1B	protein-coding
chr17:17841677:17842178	-1.02045	0.000221148	0.0402817	BRCA	Intergenic	SREBF1	protein-coding
chr5:44594772:44595273	-2.16925	0.00022137	0.0402871	BRCA	Intergenic	LINC02224	ncRNA
chr20:45423712:45424213	-1.03375	0.000221741	0.0402938	BRCA	intron	MIR6812	ncRNA
chr8:103372493:103372994	1.47231	0.000221853	0.0402938	BRCA	intron	CTHRC1	protein-coding
chr2:25373222:25373723	1.20344	0.000222896	0.0403531	BRCA	Intergenic	DNMT3A	protein-coding
chr14:33466293:33466794	-1.39787	0.000223091	0.0403531	BRCA	intron	SNORA89	snoRNA
chr4:140641858:140642359	-2.21165	0.000223429	0.0403531	BRCA	non-coding	TNRC18P1	pseudo
chr5:173678052:173678553	-1.0581	0.000223463	0.0403531	BRCA	Intergenic	LINC01942	ncRNA
chr18:6992625:6993126	-1.36824	0.000223657	0.0403535	BRCA	intron	LOC101927188	ncRNA
chr11:88285696:88286197	1.14903	0.00022401	0.0403825	BRCA	Intergenic	CTSC	protein-coding
chr15:90062367:90062868	-1.29969	0.000225173	0.0405224	BRCA	intron	ZNF710-AS1	ncRNA
chr11:82682927:82683428	1.29322	0.000225575	0.0405601	BRCA	Intergenic	FAM181B	protein-coding
chr20:1887202:1887703	1.69881	0.00022626	0.0406136	BRCA	Intergenic	SIRPA	protein-coding
chr1:175482859:175483360	-1.26197	0.00022671	0.0406249	BRCA	intron	TNR	protein-coding
chr2:88265517:88266018	-1.31199	0.00022718	0.0406743	BRCA	Intergenic	THNSL2	protein-coding
chr8:124124365:124124866	2.13333	0.000227893	0.0406979	BRCA	intron	FER1L6-AS2	ncRNA
chr1:9384785:9385286	1.30589	0.000228156	0.0407038	BRCA	Intergenic	LINC02606	ncRNA
chr10:8052566:8053067	-1.32474	0.000228509	0.0407038	BRCA	promoter-TSS	GATA3-AS1	ncRNA
chr8:124447872:124448373	1.52846	0.000228772	0.0407162	BRCA	Intergenic	TRMT12	protein-coding
chr1:215517520:215518021	-1.5787	0.000228994	0.0407212	BRCA	Intergenic	KCTD3	protein-coding
chr7:69781319:69781820	1.24537	0.00022944	0.0407536	BRCA	intron	AUTS2	protein-coding
chr1:145215871:145216372	-1.34208	0.000229565	0.0407536	BRCA	promoter-TSS	LINC01145	ncRNA
chr1:194233018:194233519	-1.70035	0.000230063	0.0408075	BRCA	Intergenic	LINC01031	ncRNA
chr10:69375694:69376195	1.04193	0.000231693	0.0410563	BRCA	intron	TACR2	protein-coding
chr11:78070610:78071111	1.02327	0.000232189	0.0410805	BRCA	intron	THRSP	protein-coding
chr5:155146170:155146671	-1.54753	0.000232558	0.041098	BRCA	Intergenic	KIF4B	protein-coding
chr17:20965403:20965904	-1.50009	0.00023268	0.041098	BRCA	intron	LOC339260	ncRNA
chr3:87082761:87083262	-1.16359	0.000233222	0.0411457	BRCA	Intergenic	LINC00506	ncRNA
chr1:184597633:184598134	-1.50225	0.000233342	0.0411457	BRCA	intron	EDEM3	protein-coding
chr12:124910556:124911057	1.33577	0.000233742	0.0411816	BRCA	TTS	UBC	protein-coding
chr13:113291756:113292257	-1.23118	0.0002341	0.04121	BRCA	Intergenic	LAMP1	protein-coding
chr2:226793997:226794498	-1.08714	0.000234658	0.0412736	BRCA	intron	IRS1	protein-coding
chr7:22125362:22125863	1.3249	0.000235091	0.0413133	BRCA	exon	RAPGEF5	protein-coding
chr12:121716957:121717458	1.0233	0.000235459	0.0413133	BRCA	intron	TMEM120B	protein-coding
chr1:15911874:15912375	1.404	0.000236489	0.0414567	BRCA	intron	FLJ37453	ncRNA
chr1:208455758:208456259	-1.48853	0.000236865	0.0414649	BRCA	Intergenic	PLXNA2	protein-coding
chr19:708552:709053	-1.16159	0.000236946	0.0414649	BRCA	promoter-TSS	PALM	protein-coding
chr10:69225168:69225669	1.52447	0.00023778	0.0415095	BRCA	intron	HKDC1	protein-coding
chr3:3015444:3015945	-1.64878	0.000238564	0.0415818	BRCA	intron	CNTN4-AS1	ncRNA
chr18:37299382:37299883	-1.31305	0.000238624	0.0415818	BRCA	intron	LOC105372068	ncRNA
chr2:234977156:234977657	-1.19188	0.000238788	0.0415818	BRCA	intron	0	0
chr1:233492286:233492787	-1.09903	0.000239388	0.041613	BRCA	Intergenic	KCNK1	protein-coding
chr17:43907315:43907816	-1.55867	0.000239516	0.041613	BRCA	promoter-TSS	MPP2	protein-coding
chr17:81316542:81317043	1.1642	0.000239562	0.041613	BRCA	Intergenic	LINC00482	ncRNA
chr20:19250297:19250798	1.36371	0.00024077	0.0417192	BRCA	intron	LOC100130264	ncRNA
chr3:63645008:63645509	-1.85588	0.00024141	0.0417612	BRCA	Intergenic	SNTN	protein-coding
chr12:81246171:81246672	1.91306	0.000242091	0.0418285	BRCA	intron	PPFIA2-AS1	ncRNA
chr5:8457325:8457826	1.36667	0.000242198	0.0418285	BRCA	promoter-TSS	LINC02226	ncRNA
chr20:3221770:3222271	1.81682	0.000243121	0.0418925	BRCA	intron	ITPA	protein-coding
chr6:12790355:12790856	-1.57197	0.000243177	0.0418925	BRCA	intron	PHACTR1	protein-coding
chr3:43155674:43156175	-1.21609	0.000243262	0.0418925	BRCA	Intergenic	POMGNT2	protein-coding
chr11:107928145:107928646	1.36471	0.000243614	0.0418925	BRCA	promoter-TSS	RAB39A	protein-coding
chr1:218985324:218985825	1.67438	0.000243698	0.0418925	BRCA	intron	LINC01710	ncRNA
chr5:173630195:173630696	-1.41589	0.000245056	0.0420797	BRCA	Intergenic	BOD1	protein-coding
chr5:51198800:51199301	-1.59823	0.00024618	0.0422381	BRCA	Intergenic	LOC642366	ncRNA
chr10:37481450:37481951	-1.25086	0.000247784	0.0423747	BRCA	Intergenic	MTRNR2L7	protein-coding
chr3:50503466:50503967	-1.19716	0.000248566	0.0424738	BRCA	promoter-TSS	CACNA2D2	protein-coding
chr6:51330476:51330977	-1.62177	0.000248915	0.0424988	BRCA	Intergenic	LOC101927082	ncRNA
chr5:133610899:133611400	-1.23677	0.000249161	0.0425062	BRCA	intron	FSTL4	protein-coding
chr2:234954979:234955480	-1.0828	0.000249481	0.0425258	BRCA	intron	SH3BP4	protein-coding
chr12:13718223:13718724	-1.20911	0.000249681	0.0425258	BRCA	intron	GRIN2B	protein-coding
chr1:246617722:246618223	-1.34446	0.000251205	0.042716	BRCA	intron	CNST	protein-coding
chr16:11133262:11133763	1.28561	0.000252419	0.0428488	BRCA	intron	SOCS1	protein-coding
chr19:4915070:4915571	1.65677	0.000252439	0.0428488	BRCA	intron	UHRF1	protein-coding
chr15:39976550:39977051	-1.52971	0.000252736	0.0428488	BRCA	exon	EIF2AK4	protein-coding
chr1:209012624:209013125	-2.29458	0.000252982	0.0428488	BRCA	Intergenic	LINC01774	ncRNA
chr22:24564505:24565006	1.24621	0.000253211	0.0428488	BRCA	intron	SNRPD3	protein-coding
chr21:26799111:26799612	-1.49149	0.00025573	0.0431012	BRCA	Intergenic	ADAMTS1	protein-coding
chr1:201475877:201476378	-1.0892	0.000256841	0.0432538	BRCA	Intergenic	PHLDA3	protein-coding
chr10:28457057:28457558	1.27133	0.000257352	0.0433051	BRCA	intron	LINC02652	ncRNA
chr4:140750794:140751295	-1.77834	0.000258184	0.0433823	BRCA	intron	TBC1D9	protein-coding
chr6:146905381:146905882	-1.72266	0.000258252	0.0433823	BRCA	intron	KATNBL1P6	pseudo
chr8:100889022:100889523	1.69334	0.000258522	0.0433823	BRCA	Intergenic	YWHAZ	protein-coding
chr14:50741468:50741969	1.20286	0.000258816	0.0433823	BRCA	exon	SAV1	protein-coding
chr1:201745047:201745548	-1.23722	0.00025945	0.0434271	BRCA	intron	NAV1	protein-coding
chr17:75848581:75849082	1.08418	0.000260706	0.0435552	BRCA	intron	UNC13D	protein-coding
chr18:984967:985468	-1.6913	0.000260969	0.0435644	BRCA	Intergenic	LINC01904	ncRNA
chr3:58026010:58026511	-1.19313	0.000263206	0.0437799	BRCA	intron	FLNB	protein-coding
chr11:71911812:71912313	1.22888	0.000263368	0.0437799	BRCA	intron	LOC100133315	pseudo
chr2:160256946:160257447	1.50352	0.000263672	0.0437799	BRCA	TTS	LINC02478	ncRNA
chr2:232420554:232421055	-1.64316	0.000263721	0.0437799	BRCA	Intergenic	ALPG	protein-coding
chr12:121590786:121591287	-1.43133	0.000266842	0.0442135	BRCA	Intergenic	MIR548AQ	ncRNA
chr4:140645005:140645506	-2.10902	0.000266978	0.0442135	BRCA	intron	TNRC18P1	pseudo
chr1:164589416:164589917	-1.30593	0.000267175	0.0442135	BRCA	intron	PBX1	protein-coding
chr1:163635498:163635999	-1.33552	0.000270633	0.0446654	BRCA	Intergenic	LOC100422212	pseudo
chr12:89962505:89963006	1.72185	0.000270716	0.0446654	BRCA	Intergenic	LINC02399	ncRNA
chr8:136260102:136260603	-1.56465	0.000270933	0.0446654	BRCA	Intergenic	LINC02055	ncRNA
chr3:35268431:35268932	-1.66413	0.000270971	0.0446654	BRCA	intron	LOC101928135	ncRNA
chr14:91832770:91833271	-1.11274	0.000271443	0.0447083	BRCA	intron	TC2N	protein-coding
chr21:19608281:19608782	-1.83931	0.000271951	0.0447567	BRCA	Intergenic	LINC01683	ncRNA
chr18:36118341:36118842	-1.16472	0.00027238	0.0447599	BRCA	intron	SLC39A6	protein-coding
chr17:44028112:44028613	-1.34733	0.000272397	0.0447599	BRCA	Intergenic	TMEM101	protein-coding
chr5:24831966:24832467	1.03287	0.000272699	0.0447745	BRCA	Intergenic	LINC02239	ncRNA
chr7:44764656:44765157	1.45701	0.00027317	0.0448167	BRCA	intron	ZMIZ2	protein-coding
chr6:167099831:167100332	-1.38191	0.000273411	0.0448212	BRCA	Intergenic	CCR6	protein-coding
chr20:4025987:4026488	1.60933	0.000273796	0.0448457	BRCA	Intergenic	RNF24	protein-coding
chr8:70292498:70292999	1.92056	0.000273987	0.0448457	BRCA	intron	NCOA2	protein-coding
chr1:209544746:209545247	-1.56241	0.000274998	0.0449409	BRCA	Intergenic	CAMK1G	protein-coding
chr3:40631277:40631778	-1.64376	0.000275746	0.0450282	BRCA	Intergenic	ZNF621	protein-coding
chr15:91586494:91586995	-1.81553	0.000276395	0.0450991	BRCA	Intergenic	CRAT37	ncRNA
chr4:140643525:140644026	-2.13765	0.000277328	0.0452161	BRCA	promoter-TSS	TNRC18P1	pseudo
chr10:24552259:24552760	1.37186	0.000277988	0.0452885	BRCA	Intergenic	ARHGAP21	protein-coding
chr12:103249463:103249964	-2.04817	0.000279051	0.0453964	BRCA	intron	LOC101929058	ncRNA
chr12:92573063:92573564	1.86311	0.000279083	0.0453964	BRCA	Intergenic	LINC02397	ncRNA
chr17:49703833:49704334	1.22401	0.000279781	0.045443	BRCA	intron	SLC35B1	protein-coding
chr1:161085117:161085618	-1.02475	0.000279803	0.045443	BRCA	intron	NECTIN4	protein-coding
chr10:113898173:113898674	1.77781	0.000280601	0.0455136	BRCA	intron	NHLRC2	protein-coding
chr9:74044837:74045338	-1.49529	0.000280748	0.0455136	BRCA	Intergenic	LOC101927358	ncRNA
chr1:145986408:145986909	-1.32847	0.000281545	0.0455849	BRCA	Intergenic	TXNIP	protein-coding
chr3:171810266:171810767	1.02249	0.000282225	0.0456147	BRCA	promoter-TSS	PLD1	protein-coding
chr1:149618864:149619365	-2.33494	0.00028247	0.0456147	BRCA	intron	LINC00869	ncRNA
chr6:64012153:64012654	-1.61648	0.000282905	0.0456291	BRCA	intron	SCAT8	ncRNA
chr10:9302040:9302541	-1.05249	0.000283566	0.0456673	BRCA	Intergenic	LOC101928272	ncRNA
chr11:61345120:61345621	1.53385	0.000283578	0.0456673	BRCA	intron	CYB561A3	protein-coding
chr4:94731750:94732251	-1.19888	0.000285105	0.0457906	BRCA	Intergenic	BMPR1B-DT	ncRNA
chr2:32931869:32932370	1.53616	0.000285238	0.0457906	BRCA	intron	LINC00486	ncRNA
chr5:168646304:168646805	-1.34454	0.000285832	0.0457906	BRCA	Intergenic	LOC101927969	ncRNA
chr10:5853464:5853965	1.86111	0.000285855	0.0457906	BRCA	Intergenic	FBH1	protein-coding
chr2:156972224:156972725	-1.4201	0.000286342	0.0457906	BRCA	Intergenic	GALNT5	protein-coding
chr7:142159067:142159568	-1.57234	0.000286743	0.0457906	BRCA	exon	MGAM2	protein-coding
chr1:26005982:26006483	-1.74529	0.000286744	0.0457906	BRCA	Intergenic	PAFAH2	protein-coding
chr8:23558286:23558787	1.55176	0.000288827	0.0460531	BRCA	intron	SLC25A37	protein-coding
chr14:45679760:45680261	1.38383	0.000289219	0.0460806	BRCA	Intergenic	LINC02303	ncRNA
chr15:76336440:76336941	1.59139	0.000290355	0.0462184	BRCA	promoter-TSS	ISL2	protein-coding
chr5:133611876:133612377	-1.1265	0.000290876	0.0462184	BRCA	intron	FSTL4	protein-coding
chr8:59338216:59338717	-1.77725	0.000290924	0.0462184	BRCA	Intergenic	LOC100505501	ncRNA
chr12:113239888:113240389	1.24738	0.000290965	0.0462184	BRCA	intron	TPCN1	protein-coding
chr12:118126375:118126876	1.12692	0.000291538	0.0462745	BRCA	Intergenic	PEBP1	protein-coding
chr8:136296362:136296863	-1.90494	0.000292794	0.0464037	BRCA	Intergenic	LINC02055	ncRNA
chr17:43906057:43906558	-1.28999	0.000293778	0.0464751	BRCA	intron	MPP2	protein-coding
chr11:68370313:68370814	1.67818	0.00029438	0.0464751	BRCA	intron	LRP5	protein-coding
chr2:180003466:180003967	1.15323	0.000294547	0.0464751	BRCA	intron	CWC22	protein-coding
chr7:76260223:76260724	1.23814	0.000294586	0.0464751	BRCA	intron	HSPB1	protein-coding
chr3:77756891:77757392	-1.31091	0.000294795	0.0464751	BRCA	Intergenic	LINC02077	ncRNA
chr1:208333650:208334151	-1.71812	0.000295189	0.0465022	BRCA	Intergenic	PLXNA2	protein-coding
chr2:25277125:25277626	-1.21851	0.000295676	0.0465091	BRCA	intron	DNMT3A	protein-coding
chr5:43040187:43040688	1.58668	0.000296434	0.0465448	BRCA	promoter-TSS	ANXA2R	protein-coding
chr9:24373585:24374086	-1.93543	0.000296715	0.0465448	BRCA	Intergenic	IZUMO3	protein-coding
chr20:1889061:1889562	1.52437	0.000296891	0.0465448	BRCA	Intergenic	SIRPA	protein-coding
chr2:48531054:48531555	1.10914	0.000297776	0.0466298	BRCA	intron	STON1	protein-coding
chr3:189168657:189169158	-1.1981	0.00029815	0.0466534	BRCA	Intergenic	TPRG1	protein-coding
chr1:26126568:26127069	1.0666	0.000298788	0.0467185	BRCA	Intergenic	PDIK1L	protein-coding
chr7:29988392:29988893	1.20321	0.000300122	0.0468143	BRCA	intron	SCRN1	protein-coding
chr17:49583426:49583927	1.23469	0.000300346	0.0468143	BRCA	3' UTR	NXPH3	protein-coding
chr7:29987891:29988392	1.29227	0.000300688	0.0468143	BRCA	intron	SCRN1	protein-coding
chr20:3235861:3236362	1.32294	0.000300739	0.0468143	BRCA	intron	SLC4A11	protein-coding
chr14:104341977:104342478	1.61833	0.000301773	0.0469056	BRCA	Intergenic	LINC02691	ncRNA
chr1:11357610:11358111	-1.7144	0.000301998	0.0469058	BRCA	Intergenic	UBIAD1	protein-coding
chr6:82363577:82364078	-1.09907	0.000302308	0.0469193	BRCA	promoter-TSS	TPBG	protein-coding
chr2:168856498:168856999	-2.2192	0.000302788	0.0469589	BRCA	exon	SPC25	protein-coding
chr11:117096317:117096818	-1.11859	0.000303211	0.0469898	BRCA	intron	SIK3	protein-coding
chr1:23474974:23475475	1.51714	0.000304313	0.0470246	BRCA	intron	ASAP3	protein-coding
chr1:228490440:228490941	1.75369	0.000304384	0.0470246	BRCA	intron	RNF187	protein-coding
chr13:53605308:53605809	-1.90598	0.000304465	0.0470246	BRCA	Intergenic	LINC00558	ncRNA
chr1:149810987:149811488	-1.32149	0.000304549	0.0470246	BRCA	TTS	HIST2H2BF	protein-coding
chr15:25470248:25470749	-1.85099	0.000304573	0.0470246	BRCA	Intergenic	UBE3A	protein-coding
chr8:117040834:117041335	1.5902	0.00030478	0.0470246	BRCA	intron	SLC30A8	protein-coding
chr3:73558648:73559149	-1.30054	0.000305915	0.0471651	BRCA	intron	PDZRN3	protein-coding
chr15:39604494:39604995	-1.28298	0.000306239	0.0471804	BRCA	intron	THBS1	protein-coding
chr12:64104322:64104823	1.50114	0.000307117	0.0472565	BRCA	intron	C12orf66	protein-coding
chr17:8727110:8727611	-1.30567	0.000307184	0.0472565	BRCA	Intergenic	CCDC42	protein-coding
chr1:148435627:148436128	-1.74927	0.00030766	0.0472712	BRCA	intron	LINC01138	ncRNA
chr20:17611271:17611772	1.07893	0.000308127	0.0472944	BRCA	Intergenic	DSTN	protein-coding
chr8:123537526:123538027	1.06252	0.000308332	0.0472944	BRCA	intron	FBXO32	protein-coding
chr18:59015501:59016002	1.19859	0.000309452	0.0473963	BRCA	Intergenic	OACYLP	pseudo
chr5:62692308:62692809	-1.49503	0.000309674	0.0473963	BRCA	Intergenic	LRRC70	protein-coding
chr3:87358994:87359495	-1.22309	0.000309936	0.0474019	BRCA	Intergenic	POU1F1	protein-coding
chr4:184440271:184440772	-1.22903	0.000310191	0.0474063	BRCA	intron	IRF2	protein-coding
chr8:43081894:43082395	1.39146	0.000311287	0.0474286	BRCA	intron	POMK	protein-coding
chr6:167120240:167120741	-2.54853	0.000311571	0.0474286	BRCA	intron	CCR6	protein-coding
chr11:93097232:93097733	1.4017	0.000311622	0.0474286	BRCA	Intergenic	SLC36A4	protein-coding
chr12:46473594:46474095	1.4733	0.000312638	0.0475036	BRCA	intron	LOC100288798	ncRNA
chr20:3121575:3122076	1.10928	0.000313291	0.0475683	BRCA	exon	UBOX5-AS1	ncRNA
chr1:48553171:48553672	-1.46483	0.000314129	0.0476133	BRCA	intron	SPATA6	protein-coding
chr5:4383411:4383912	-1.76903	0.000314295	0.0476133	BRCA	Intergenic	LINC02114	ncRNA
chr1:67461153:67461654	2.13098	0.000314351	0.0476133	BRCA	Intergenic	SERBP1	protein-coding
chr11:67053782:67054283	-1.15978	0.000314495	0.0476133	BRCA	Intergenic	RHOD	protein-coding
chr19:10191300:10191801	1.23539	0.000315527	0.0477241	BRCA	intron	DNMT1	protein-coding
chr8:119980826:119981327	1.37416	0.000315887	0.0477241	BRCA	intron	DEPTOR	protein-coding
chr3:42129498:42129999	-1.06768	0.000315909	0.0477241	BRCA	intron	TRAK1	protein-coding
chr22:35497990:35498491	1.60247	0.000317132	0.0478446	BRCA	Intergenic	RASD2	protein-coding
chr18:3283381:3283882	-1.13221	0.000317163	0.0478446	BRCA	Intergenic	MYL12B	protein-coding
chr8:126584054:126584555	1.20433	0.000319059	0.0480428	BRCA	Intergenic	LRATD2	protein-coding
chr13:30374393:30374894	1.01415	0.000319308	0.0480428	BRCA	promoter-TSS	LINC00426	ncRNA
chr6:106557836:106558337	1.43993	0.000319392	0.0480428	BRCA	intron	CRYBG1	protein-coding
chr6:13414082:13414583	2.29668	0.000319953	0.0480582	BRCA	intron	GFOD1	protein-coding
chr3:66497223:66497724	-1.21865	0.000321247	0.0480802	BRCA	intron	LRIG1	protein-coding
chr3:160735779:160736280	1.30648	0.000321268	0.0480802	BRCA	Intergenic	PPM1L	protein-coding
chr5:147756494:147756995	-1.89689	0.000321648	0.0480802	BRCA	intron	JAKMIP2	protein-coding
chr9:21382002:21382503	-1.54478	0.000321758	0.0480802	BRCA	Intergenic	IFNA2	protein-coding
chr17:8606386:8606887	-1.34023	0.000321894	0.0480802	BRCA	intron	MYH10	protein-coding
chr17:1095499:1096000	-1.14359	0.000321969	0.0480802	BRCA	intron	ABR	protein-coding
chr20:2602285:2602786	1.58215	0.000322115	0.0480802	BRCA	intron	NOP56	protein-coding
chr2:200258817:200259318	-1.133	0.000322162	0.0480802	BRCA	Intergenic	SPATS2L	protein-coding
chr14:52873007:52873508	1.24699	0.000323266	0.048194	BRCA	intron	FERMT2	protein-coding
chr20:57694410:57694911	1.3943	0.000323826	0.0481982	BRCA	intron	PMEPA1	protein-coding
chr18:37566010:37566511	-1.07743	0.000324063	0.0481982	BRCA	promoter-TSS	CELF4	protein-coding
chr6:167121247:167121748	-1.50336	0.000324295	0.0481982	BRCA	intron	CCR6	protein-coding
chr4:95123864:95124365	-1.70932	0.00032433	0.0481982	BRCA	intron	BMPR1B	protein-coding
chr8:2011791:2012292	-1.41287	0.000325018	0.0482084	BRCA	Intergenic	MYOM2	protein-coding
chr1:201650354:201650855	-1.37503	0.000325316	0.0482084	BRCA	intron	NAV1	protein-coding
chr18:57435064:57435565	1.78064	0.000325584	0.0482084	BRCA	promoter-TSS	ONECUT2	protein-coding
chr16:87856709:87857210	1.11099	0.000325928	0.0482084	BRCA	intron	MIR11401	ncRNA
chr11:93359346:93359847	1.48434	0.000326067	0.0482084	BRCA	intron	DEUP1	protein-coding
chr11:117095813:117096314	-1.17907	0.000326237	0.0482084	BRCA	intron	SIK3	protein-coding
chr5:6614470:6614971	1.49365	0.000327972	0.048387	BRCA	intron	NSUN2	protein-coding
chr8:100868560:100869061	1.81568	0.000328287	0.048387	BRCA	Intergenic	YWHAZ	protein-coding
chr12:120474477:120474978	1.11819	0.000328945	0.0484341	BRCA	intron	DYNLL1	protein-coding
chr1:67316446:67316947	1.71045	0.000329149	0.0484341	BRCA	intron	IL12RB2	protein-coding
chr1:215482013:215482514	-1.85316	0.000329397	0.0484365	BRCA	Intergenic	KCTD3	protein-coding
chr3:141643766:141644267	1.3673	0.000329641	0.0484385	BRCA	Intergenic	LINC02618	ncRNA
chr1:203914956:203915457	-1.47649	0.000330143	0.0484784	BRCA	Intergenic	SNRPE	protein-coding
chr14:102187417:102187918	1.5893	0.000330714	0.0484944	BRCA	intron	MOK	protein-coding
chr9:83266787:83267288	1.97638	0.000331778	0.0486163	BRCA	exon	FRMD3	protein-coding
chr7:137933111:137933612	1.28675	0.000332218	0.0486187	BRCA	promoter-TSS	CREB3L2	protein-coding
chr21:42568714:42569215	-1.02566	0.000334924	0.0488448	BRCA	intron	LINC01671	ncRNA
chr7:95376880:95377381	-1.75433	0.000335266	0.0488448	BRCA	intron	PON3	protein-coding
chr18:36126941:36127442	-1.48174	0.000335466	0.0488448	BRCA	intron	SLC39A6	protein-coding
chr1:176837693:176838194	-1.44611	0.00033587	0.0488448	BRCA	intron	MIR488	ncRNA
chr12:113152654:113153155	1.28936	0.000336025	0.0488448	BRCA	intron	CFAP73	protein-coding
chr7:50685600:50686101	1.84677	0.00033613	0.0488448	BRCA	intron	GRB10	protein-coding
chr9:131580189:131580690	1.43058	0.000337297	0.0489159	BRCA	intron	PRRT1B	protein-coding
chr5:68714760:68715261	-1.90779	0.000337319	0.0489159	BRCA	Intergenic	LINC02198	ncRNA
chr4:94453586:94454087	-1.14509	0.000337644	0.0489293	BRCA	intron	PDLIM5	protein-coding
chr2:589530:590031	2.45715	0.00033811	0.048963	BRCA	Intergenic	LOC105373352	ncRNA
chr11:95107377:95107878	1.41403	0.000339117	0.0490411	BRCA	intron	ENDOD1	protein-coding
chr10:132705243:132705744	2.77884	0.000339407	0.0490492	BRCA	intron	INPP5A	protein-coding
chr6:167664283:167664784	-1.6925	0.00034247	0.0493621	BRCA	Intergenic	LINC02538	ncRNA
chr5:44775082:44775583	-1.13807	0.000342513	0.0493621	BRCA	intron	MRPS30-DT	ncRNA
chr2:241610157:241610658	-1.1451	0.0003434	0.0494363	BRCA	intron	THAP4	protein-coding
chr1:183023846:183024347	-1.37221	0.000343646	0.0494363	BRCA	exon	LAMC1	protein-coding
chr13:97878369:97878870	-1.49439	0.000343735	0.0494363	BRCA	Intergenic	IPO5	protein-coding
chr20:18004453:18004954	1.00725	0.000344439	0.0494651	BRCA	Intergenic	MGME1	protein-coding
chr18:72544197:72544698	-1.35786	0.000344489	0.0494651	BRCA	promoter-TSS	CBLN2	protein-coding
chr9:24374149:24374650	-2.50726	0.000344872	0.0494651	BRCA	Intergenic	IZUMO3	protein-coding
chr11:102781579:102782080	-1.40343	0.000344878	0.0494651	BRCA	Intergenic	MMP10	protein-coding
chr19:39370762:39371263	1.78009	0.00034579	0.0495283	BRCA	intron	PAF1	protein-coding
chr2:226800185:226800686	-1.06589	0.000346165	0.0495482	BRCA	intron	RHBDD1	protein-coding
chr20:3223641:3224142	1.60268	0.000346735	0.0495766	BRCA	TTS	SLC4A11	protein-coding
chr8:37331736:37332237	-2.08208	0.00034707	0.0495766	BRCA	Intergenic	LINC01605	ncRNA
chr5:75054266:75054767	-1.50052	0.000347108	0.0495766	BRCA	Intergenic	GCNT4	protein-coding
chr5:41883882:41884383	1.3709	0.000347309	0.0495766	BRCA	Intergenic	OXCT1	protein-coding
chr1:246617137:246617638	-1.06127	0.000349371	0.0497694	BRCA	intron	CNST	protein-coding
chr17:76005523:76006024	1.02714	0.000349984	0.0498227	BRCA	non-coding	CDK3	protein-coding
chr8:62458986:62459487	-1.50815	0.000351649	0.049881	BRCA	intron	NKAIN3	protein-coding
chr1:207959055:207959556	-1.16403	0.000352063	0.049881	BRCA	Intergenic	CD34	protein-coding
chr22:30304143:30304644	1.07912	0.000352119	0.049881	BRCA	intron	CASTOR1	protein-coding
chr20:1569342:1569843	1.39764	0.000352154	0.049881	BRCA	intron	SIRPD	protein-coding
chr11:129374131:129374632	-1.62541	0.000352263	0.049881	BRCA	Intergenic	BARX2	protein-coding
chr5:16727827:16728328	1.83417	0.000352537	0.049881	BRCA	intron	RETREG1	protein-coding
chr20:62898023:62898524	1.7984	0.00035346	0.0499449	BRCA	intron	SNORA117	snoRNA
chr17:82838316:82838817	1.17661	0.000354657	0.0500804	BRCA	intron	ZNF750	protein-coding
chr2:46253026:46253527	1.28757	0.000355293	0.0501028	BRCA	Intergenic	EPAS1	protein-coding
chr2:2046448:2046949	-1.75701	0.000355859	0.050125	BRCA	intron	MYT1L-AS1	ncRNA
chr7:43585442:43585943	1.58405	0.000355929	0.050125	BRCA	intron	STK17A	protein-coding
chr22:24545712:24546213	1.14083	0.000357264	0.0501948	BRCA	intron	GUCD1	protein-coding
chr3:46466214:46466715	-1.32629	0.000357522	0.0501948	BRCA	intron	LTF	protein-coding
chr17:10119693:10120194	1.244	0.000358163	0.0501948	BRCA	intron	GAS7	protein-coding
chr12:47343879:47344380	1.20411	0.000358576	0.0501948	BRCA	Intergenic	MIR4494	ncRNA
chr22:37748046:37748547	1.0042	0.000358907	0.0501948	BRCA	intron	TRIOBP	protein-coding
chr5:148812822:148813323	1.5339	0.000359026	0.0501948	BRCA	Intergenic	ADRB2	protein-coding
chr2:99999439:99999940	-1.49758	0.000359523	0.0501948	BRCA	intron	AFF3	protein-coding
chr17:48727909:48728410	1.8049	0.000359642	0.0501948	BRCA	exon	HOXB13	protein-coding
chr3:161026610:161027111	1.852	0.000360012	0.0501948	BRCA	intron	B3GALNT1	protein-coding
chr3:56799418:56799919	-1.02383	0.000360964	0.0502885	BRCA	intron	ARHGEF3	protein-coding
chr9:35179033:35179534	-1.11811	0.000361603	0.0503163	BRCA	intron	0	0
chr2:23921153:23921654	1.21805	0.000361938	0.0503295	BRCA	intron	ATAD2B	protein-coding
chr2:216535365:216535866	-1.07173	0.000362191	0.0503313	BRCA	Intergenic	RPL37A	protein-coding
chr19:53372129:53372630	-1.56156	0.000363556	0.0504542	BRCA	5' UTR	ZNF525	protein-coding
chr2:39568029:39568530	1.81822	0.000364186	0.0504861	BRCA	intron	TMEM178A	protein-coding
chr18:36127602:36128103	-1.16693	0.000364267	0.0504861	BRCA	intron	SLC39A6	protein-coding
chr12:509437:509938	1.03007	0.000364627	0.0505026	BRCA	intron	B4GALNT3	protein-coding
chr13:31115568:31116069	-1.74941	0.000366164	0.0506821	BRCA	Intergenic	HSPH1	protein-coding
chr3:196169870:196170371	1.23373	0.000366593	0.0506959	BRCA	Intergenic	LINC00885	ncRNA
chr17:9671202:9671703	-1.56311	0.000367035	0.0506959	BRCA	intron	USP43	protein-coding
chr8:139324249:139324750	1.71922	0.000367106	0.0506959	BRCA	Intergenic	KCNK9	protein-coding
chr3:89114505:89115006	-1.08344	0.000367396	0.0506959	BRCA	intron	EPHA3	protein-coding
chr21:29509350:29509851	-1.67893	0.000367472	0.0506959	BRCA	Intergenic	BACH1-IT3	ncRNA
chr1:184986241:184986742	-1.16086	0.00036792	0.0507244	BRCA	Intergenic	NIBAN1	protein-coding
chr7:147569562:147570063	-1.90004	0.000368921	0.0507957	BRCA	intron	LOC105375556	ncRNA
chr2:75153977:75154478	1.29762	0.000369367	0.0508237	BRCA	intron	TACR1	protein-coding
chr21:41548773:41549274	1.12741	0.00037067	0.0508825	BRCA	Intergenic	TMPRSS2	protein-coding
chr20:5784694:5785195	1.64034	0.00037084	0.0508825	BRCA	intron	SHLD1	protein-coding
chr1:9341245:9341746	1.19419	0.000370921	0.0508825	BRCA	intron	SPSB1	protein-coding
chr6:163367561:163368062	-1.07221	0.000371029	0.0508825	BRCA	Intergenic	DKFZp451B082	ncRNA
chr12:122486768:122487269	1.49251	0.000371089	0.0508825	BRCA	intron	ZCCHC8	protein-coding
chr7:2664776:2665277	1.11195	0.000371249	0.0508825	BRCA	TTS	AMZ1	protein-coding
chr15:78225703:78226204	1.09744	0.000372916	0.0510775	BRCA	intron	ACSBG1	protein-coding
chr18:10726345:10726846	-1.88188	0.000373463	0.0510929	BRCA	intron	MIR6788	ncRNA
chr20:42487062:42487563	-1.83992	0.000373562	0.0510929	BRCA	intron	LOC101927159	ncRNA
chr15:83204599:83205100	-1.34652	0.000373943	0.0510929	BRCA	intron	HDGFL3	protein-coding
chr5:1517891:1518392	1.40756	0.000374327	0.0510929	BRCA	intron	LPCAT1	protein-coding
chr22:42645167:42645668	1.37417	0.000374902	0.0510929	BRCA	promoter-TSS	CYB5R3	protein-coding
chr8:142718081:142718582	2.04724	0.000374976	0.0510929	BRCA	intron	LNCOC1	ncRNA
chr17:74992246:74992747	1.14916	0.000375598	0.0511444	BRCA	intron	CDR2L	protein-coding
chr17:1997260:1997761	-1.40795	0.000376736	0.0512661	BRCA	intron	LOC105371485	ncRNA
chr8:22877570:22878071	-1.81752	0.00037733	0.051298	BRCA	promoter-TSS	LOC101929237	ncRNA
chr5:54389890:54390391	-1.85299	0.000377459	0.051298	BRCA	intron	HSPB3	protein-coding
chr7:155918943:155919444	1.7472	0.000379941	0.0515629	BRCA	Intergenic	LOC389602	protein-coding
chr10:101217377:101217878	-1.0306	0.000380817	0.0515629	BRCA	Intergenic	LBX1	protein-coding
chr8:101393397:101393898	1.44786	0.000380837	0.0515629	BRCA	Intergenic	NACA4P	pseudo
chr7:38306043:38306544	1.9065	0.000380882	0.0515629	BRCA	Intergenic	TARP	protein-coding
chr1:9320679:9321180	1.2695	0.000382079	0.0515949	BRCA	intron	SPSB1	protein-coding
chr17:49987891:49988392	1.60211	0.00038218	0.0515949	BRCA	Intergenic	DLX3	protein-coding
chr10:7872036:7872537	-1.14637	0.000382348	0.0515949	BRCA	intron	TAF3	protein-coding
chr6:151436249:151436750	-1.94173	0.000382596	0.0515951	BRCA	exon	RMND1	protein-coding
chr18:70149852:70150353	1.44445	0.000383779	0.0517214	BRCA	intron	RTTN	protein-coding
chr11:71481281:71481782	2.08611	0.000384955	0.0518466	BRCA	intron	MIR6754	ncRNA
chr2:216633137:216633638	-1.40976	0.0003858	0.0519215	BRCA	promoter-TSS	IGFBP2	protein-coding
chr6:35318298:35318799	1.32924	0.000386038	0.0519215	BRCA	intron	DEF6	protein-coding
chr15:51366852:51367353	-1.51444	0.000386371	0.0519215	BRCA	intron	GLDN	protein-coding
chr10:8079034:8079535	-1.23797	0.000386748	0.0519215	BRCA	Intergenic	GATA3	protein-coding
chr11:108538004:108538505	1.82618	0.00038776	0.0520053	BRCA	promoter-TSS	EXPH5	protein-coding
chr8:130221804:130222305	2.07562	0.000387868	0.0520053	BRCA	intron	ASAP1-IT1	ncRNA
chr2:181862877:181863378	-1.32752	0.000388811	0.0520984	BRCA	Intergenic	ITPRID2	protein-coding
chr1:93751582:93752083	-1.10034	0.000389432	0.0521484	BRCA	intron	MIG7	ncRNA
chr3:42815661:42816162	-1.52485	0.000389859	0.0521722	BRCA	intron	ACKR2	protein-coding
chr19:43522811:43523312	1.17534	0.000391068	0.0523007	BRCA	intron	ETHE1	protein-coding
chr18:46366965:46367466	-1.42266	0.000396891	0.0529444	BRCA	intron	RNF165	protein-coding
chr2:113603609:113604110	-1.57455	0.000397589	0.0529702	BRCA	promoter-TSS	DDX11L2	pseudo
chr10:12603073:12603574	2.35502	0.000399604	0.0531829	BRCA	intron	MIR4480	ncRNA
chr7:138935397:138935898	1.53858	0.000399692	0.0531829	BRCA	intron	KIAA1549	protein-coding
chr18:5543784:5544285	-1.0582	0.000401863	0.0533909	BRCA	promoter-TSS	EPB41L3	protein-coding
chr20:62832440:62832941	1.47691	0.000402251	0.0533909	BRCA	intron	DPH3P1	protein-coding
chr7:69845598:69846099	1.42338	0.00040268	0.0534111	BRCA	intron	AUTS2	protein-coding
chr6:162336779:162337280	-1.24291	0.000404549	0.0535926	BRCA	intron	PACRG	protein-coding
chr10:70699618:70700119	1.3714	0.000404859	0.0535926	BRCA	intron	ADAMTS14	protein-coding
chr4:16418682:16419183	1.41207	0.000404907	0.0535926	BRCA	Intergenic	TAPT1-AS1	ncRNA
chr1:150259945:150260446	-1.11515	0.00040507	0.0535926	BRCA	intron	SNORD13C	snoRNA
chr3:139827536:139828037	-1.25744	0.000408126	0.0538674	BRCA	Intergenic	CLSTN2	protein-coding
chr17:81272542:81273043	1.39202	0.000408484	0.0538674	BRCA	intron	SLC38A10	protein-coding
chr1:145991097:145991598	-1.93586	0.000409592	0.0538993	BRCA	Intergenic	TXNIP	protein-coding
chr1:46526908:46527409	-1.60482	0.000409738	0.0538993	BRCA	Intergenic	TMEM275	protein-coding
chr12:12714624:12715125	-1.13954	0.000411241	0.0540035	BRCA	Intergenic	CDKN1B	protein-coding
chr1:221556404:221556905	-1.18772	0.000413928	0.0542515	BRCA	Intergenic	DUSP10	protein-coding
chr16:30443544:30444045	1.20568	0.000414551	0.0542992	BRCA	3' UTR	SEPHS2	protein-coding
chr12:109836817:109837318	1.12866	0.000418053	0.0546896	BRCA	Intergenic	TRPV4	protein-coding
chr15:80450263:80450764	-1.78012	0.000419221	0.0547741	BRCA	intron	ARNT2	protein-coding
chr1:206555479:206555980	-1.7751	0.000419848	0.0548219	BRCA	intron	RASSF5	protein-coding
chr3:101886579:101887080	1.93114	0.000420571	0.0548451	BRCA	Intergenic	NFKBIZ	protein-coding
chr12:176344:176845	-1.15533	0.000420711	0.0548451	BRCA	3' UTR	LOC101929384	ncRNA
chr2:21281307:21281808	-2.12665	0.00042081	0.0548451	BRCA	Intergenic	TDRD15	protein-coding
chr13:46182466:46182967	-1.63745	0.000423364	0.0550576	BRCA	promoter-TSS	LCP1	protein-coding
chr10:102796263:102796764	1.52883	0.000424412	0.0550707	BRCA	intron	WBP1L	protein-coding
chr5:72613490:72613991	-1.85317	0.000424728	0.0550707	BRCA	intron	LINC02056	ncRNA
chr8:101231644:101232145	1.6022	0.000425181	0.0550707	BRCA	Intergenic	ZNF706	protein-coding
chr11:9838788:9839289	1.37904	0.000425423	0.0550707	BRCA	promoter-TSS	LOC101928008	ncRNA
chr5:162465895:162466396	-2.02209	0.000425937	0.0550707	BRCA	Intergenic	GABRG2	protein-coding
chr16:4324050:4324551	-1.1346	0.000426252	0.0550707	BRCA	TTS	GLIS2-AS1	ncRNA
chr6:30006194:30006695	-1.40335	0.000426302	0.0550707	BRCA	non-coding	HLA-J	pseudo
chr10:106917663:106918164	-1.51792	0.000426353	0.0550707	BRCA	intron	SORCS1	protein-coding
chr2:172039126:172039627	1.55306	0.000427993	0.0551645	BRCA	intron	METAP1D	protein-coding
chr7:3761732:3762233	-1.12742	0.000429111	0.0552601	BRCA	intron	SDK1	protein-coding
chr9:27184528:27185029	-1.04644	0.000429261	0.0552601	BRCA	intron	TEK	protein-coding
chr19:17829971:17830472	1.54815	0.000429898	0.0553081	BRCA	intron	INSL3	protein-coding
chr4:140744339:140744840	-1.47854	0.000430799	0.0553562	BRCA	intron	TBC1D9	protein-coding
chr11:47329962:47330463	1.52751	0.000431704	0.0554386	BRCA	TTS	MYBPC3	protein-coding
chr3:57919920:57920421	-1.51583	0.000432815	0.0555024	BRCA	intron	SLMAP	protein-coding
chr4:95090888:95091389	-1.58814	0.000433069	0.0555024	BRCA	promoter-TSS	BMPR1B	protein-coding
chr17:76261888:76262389	1.02263	0.000433371	0.0555024	BRCA	Intergenic	UBALD2	protein-coding
chr3:139655497:139655998	1.6508	0.000433524	0.0555024	BRCA	intron	NMNAT3	protein-coding
chr1:145993841:145994342	-1.29839	0.000434549	0.0555998	BRCA	exon	TXNIP	protein-coding
chr2:36663316:36663817	-1.78766	0.00043578	0.0556649	BRCA	Intergenic	VIT	protein-coding
chr6:166707067:166707568	-1.68084	0.000435931	0.0556649	BRCA	intron	RPS6KA2	protein-coding
chr11:78817574:78818075	1.33487	0.000436304	0.0556649	BRCA	intron	NARS2	protein-coding
chr7:139450791:139451292	1.37248	0.000436495	0.0556649	BRCA	Intergenic	LOC100129148	ncRNA
chr2:10053288:10053789	1.41387	0.00043665	0.0556649	BRCA	3' UTR	KLF11	protein-coding
chr20:4011184:4011685	1.02894	0.000437445	0.0557017	BRCA	intron	RNF24	protein-coding
chr9:22447182:22447683	-1.56588	0.000437735	0.0557017	BRCA	exon	DMRTA1	protein-coding
chr4:38237046:38237547	1.09496	0.000438318	0.0557421	BRCA	Intergenic	TBC1D1	protein-coding
chr18:8980949:8981450	-1.92331	0.000439689	0.0558488	BRCA	Intergenic	NDUFV2	protein-coding
chr1:37484564:37485065	-1.04888	0.000442148	0.0560254	BRCA	TTS	MIR6732	ncRNA
chr3:195153589:195154090	1.51477	0.000442502	0.0560365	BRCA	TTS	XXYLT1-AS2	ncRNA
chr20:1887710:1888211	1.15401	0.000444055	0.0561846	BRCA	Intergenic	SIRPA	protein-coding
chr21:27412495:27412996	-1.44538	0.000444509	0.0561846	BRCA	Intergenic	LINC00113	ncRNA
chr1:209746400:209746901	-1.25961	0.000444585	0.0561846	BRCA	Intergenic	HSD11B1-AS1	ncRNA
chr17:9196243:9196744	-1.00896	0.000445054	0.0561846	BRCA	intron	LOC101928266	ncRNA
chr1:246724067:246724568	-1.08959	0.000445905	0.0562299	BRCA	promoter-TSS	SCCPDH	protein-coding
chr1:201467773:201468274	-1.2052	0.000446706	0.056297	BRCA	intron	PHLDA3	protein-coding
chr5:155080700:155081201	-1.88159	0.000446974	0.056297	BRCA	Intergenic	KIF4B	protein-coding
chr1:203275008:203275509	-1.90938	0.000449956	0.0565545	BRCA	Intergenic	LINC01353	ncRNA
chr5:151144875:151145376	-1.42407	0.000450097	0.0565545	BRCA	intron	ANXA6	protein-coding
chr3:46468744:46469245	-1.6352	0.000450941	0.0565702	BRCA	intron	LTF	protein-coding
chr5:161988014:161988515	-1.63856	0.000451452	0.0565702	BRCA	intron	LINC01202	ncRNA
chr18:3230369:3230870	1.74639	0.000451679	0.0565702	BRCA	Intergenic	MYOM1	protein-coding
chr20:1827877:1828378	2.2198	0.000451839	0.0565702	BRCA	Intergenic	LOC100289473	pseudo
chr17:45902948:45903449	-1.44944	0.00045224	0.0565867	BRCA	intron	MAPT-IT1	ncRNA
chr17:50165876:50166377	1.22575	0.000453207	0.0566438	BRCA	intron	SGCA	protein-coding
chr12:130261064:130261565	-1.35141	0.000453237	0.0566438	BRCA	Intergenic	PIWIL1	protein-coding
chr3:195637421:195637922	1.63924	0.000454018	0.0567077	BRCA	Intergenic	LOC105374297	ncRNA
chr12:64103787:64104288	1.35803	0.000454466	0.0567115	BRCA	intron	C12orf66	protein-coding
chr17:349694:350195	-1.15714	0.000455142	0.0567115	BRCA	intron	RPH3AL	protein-coding
chr14:47626596:47627097	1.40946	0.000455454	0.0567115	BRCA	intron	MDGA2	protein-coding
chr17:386668:387169	-1.06601	0.000455926	0.0567115	BRCA	Intergenic	C17orf97	protein-coding
chr8:60245876:60246377	1.33471	0.00045594	0.0567115	BRCA	intron	CA8	protein-coding
chr15:78750922:78751423	1.26054	0.000456599	0.056748	BRCA	promoter-TSS	LOC646938	pseudo
chr18:46334867:46335368	-1.43543	0.000458183	0.0568376	BRCA	intron	RNF165	protein-coding
chr6:41426280:41426781	-1.13197	0.000458513	0.0568376	BRCA	Intergenic	LINC01276	ncRNA
chr2:726120:726621	-1.30933	0.000458937	0.0568376	BRCA	Intergenic	TMEM18	protein-coding
chr12:109840635:109841136	1.52739	0.000459214	0.0568376	BRCA	Intergenic	TRPV4	protein-coding
chr11:77131058:77131559	1.73768	0.000459486	0.0568376	BRCA	intron	MYO7A	protein-coding
chr15:28135257:28135758	-1.84906	0.00045962	0.0568376	BRCA	exon	OCA2	protein-coding
chr3:53879763:53880264	-1.20118	0.00045962	0.0568376	BRCA	exon	ACTR8	protein-coding
chr11:93481288:93481789	2.01423	0.000459663	0.0568376	BRCA	intron	SMCO4	protein-coding
chr18:46332929:46333430	-1.32892	0.000460514	0.0568758	BRCA	promoter-TSS	RNF165	protein-coding
chr3:120625150:120625651	1.4146	0.000461502	0.0569143	BRCA	Intergenic	NDUFB4	protein-coding
chr6:111682096:111682597	1.43683	0.00046164	0.0569143	BRCA	intron	TRAF3IP2	protein-coding
chr7:18495443:18495944	1.254	0.000462049	0.0569314	BRCA	promoter-TSS	HDAC9	protein-coding
chr15:74980128:74980629	-1.55947	0.00046257	0.0569394	BRCA	Intergenic	SCAMP5	protein-coding
chr21:24045834:24046335	-1.23741	0.000463721	0.0569701	BRCA	Intergenic	LINC01689	ncRNA
chr16:75342283:75342784	1.48161	0.000465174	0.0571151	BRCA	intron	BCAR1	protein-coding
chr17:17782097:17782598	-1.05644	0.000465545	0.0571272	BRCA	intron	SMCR5	ncRNA
chr1:175193706:175194207	-1.16596	0.000467383	0.0572523	BRCA	promoter-TSS	KIAA0040	protein-coding
chr4:122091360:122091861	-1.46095	0.000468404	0.0573164	BRCA	Intergenic	KIAA1109	protein-coding
chr21:37862603:37863104	-1.21744	0.000468767	0.0573164	BRCA	intron	KCNJ6	protein-coding
chr17:50361340:50361841	1.10738	0.000469032	0.0573164	BRCA	TTS	MRPL27	protein-coding
chr4:95125633:95126134	-1.45495	0.000469717	0.0573374	BRCA	intron	BMPR1B	protein-coding
chr14:60649324:60649825	1.53096	0.000470785	0.0574034	BRCA	promoter-TSS	SIX1	protein-coding
chr11:129375285:129375786	-1.36895	0.000471078	0.0574034	BRCA	promoter-TSS	BARX2	protein-coding
chr10:101379381:101379882	-1.36203	0.000471594	0.0574047	BRCA	intron	BTRC	protein-coding
chr2:110106640:110107141	1.56256	0.000472455	0.0574088	BRCA	intron	MALL	protein-coding
chr1:175481074:175481575	-1.3372	0.000472623	0.0574088	BRCA	intron	TNR	protein-coding
chr3:123113838:123114339	1.19109	0.000472721	0.0574088	BRCA	intron	PDIA5	protein-coding
chr1:9319965:9320466	1.01751	0.000472764	0.0574088	BRCA	intron	SPSB1	protein-coding
chr6:106543080:106543581	1.20776	0.000474057	0.0575326	BRCA	intron	CRYBG1	protein-coding
chr17:2347725:2348226	-1.13546	0.000476688	0.0577517	BRCA	intron	SGSM2	protein-coding
chr8:124197726:124198227	1.4544	0.000477729	0.0578145	BRCA	intron	FER1L6-AS2	ncRNA
chr5:62692831:62693332	-1.51357	0.000477758	0.0578145	BRCA	Intergenic	LRRC70	protein-coding
chr16:5622178:5622679	-2.26236	0.000479777	0.0579498	BRCA	Intergenic	LINC01570	ncRNA
chr8:55878843:55879344	1.22208	0.000479993	0.0579498	BRCA	promoter-TSS	LYN	protein-coding
chr5:172820063:172820564	-1.67938	0.000480257	0.0579498	BRCA	Intergenic	ERGIC1	protein-coding
chr4:140557710:140558211	-1.49236	0.000481148	0.0579628	BRCA	Intergenic	UCP1	protein-coding
chr1:172450481:172450982	-1.18005	0.000481515	0.0579628	BRCA	intron	C1orf105	protein-coding
chr18:76620376:76620877	-1.62816	0.000481869	0.0579628	BRCA	non-coding	LINC00683	ncRNA
chr1:197197334:197197835	-1.48822	0.000482022	0.0579628	BRCA	intron	ZBTB41	protein-coding
chr20:36881895:36882396	1.413	0.000482991	0.0580461	BRCA	intron	TLDC2	protein-coding
chr20:2451934:2452435	1.06093	0.000484313	0.0581594	BRCA	Intergenic	SNORD119	snoRNA
chr1:67559299:67559800	-1.37584	0.000486131	0.0583214	BRCA	Intergenic	GADD45A	protein-coding
chr7:13414211:13414712	-1.79066	0.000486394	0.0583214	BRCA	Intergenic	ETV1	protein-coding
chr4:103451306:103451807	1.53277	0.000486871	0.0583317	BRCA	Intergenic	LINC02428	ncRNA
chr22:47878170:47878671	1.28481	0.000487225	0.0583317	BRCA	Intergenic	LOC284930	ncRNA
chr7:43649619:43650120	1.13174	0.000487592	0.0583317	BRCA	intron	STK17A	protein-coding
chr3:71753781:71754282	-1.33693	0.000488274	0.0583563	BRCA	promoter-TSS	GPR27	protein-coding
chr19:29397640:29398141	1.56156	0.000488632	0.0583563	BRCA	intron	LOC284395	ncRNA
chr2:100939450:100939951	-1.18653	0.00049088	0.0585581	BRCA	intron	LOC101927142	ncRNA
chr13:53556517:53557018	-1.37043	0.000491868	0.058616	BRCA	Intergenic	LINC00558	ncRNA
chr9:16276220:16276721	-1.49622	0.000492949	0.0586437	BRCA	promoter-TSS	C9orf92	protein-coding
chr14:68935798:68936299	-1.40675	0.000492995	0.0586437	BRCA	intron	ACTN1	protein-coding
chr15:59249769:59250270	1.28623	0.000495535	0.0588513	BRCA	intron	LDHAL6B	protein-coding
chr20:17674901:17675402	1.12837	0.000495581	0.0588513	BRCA	intron	RRBP1	protein-coding
chr15:50210687:50211188	-1.43177	0.000496435	0.058886	BRCA	intron	SLC27A2	protein-coding
chr4:14749870:14750371	-1.36859	0.000497276	0.0589525	BRCA	intron	LINC00504	ncRNA
chr3:189274772:189275273	-1.00779	0.00049757	0.0589541	BRCA	intron	TPRG1-AS2	ncRNA
chr8:12945638:12946139	-1.20764	0.000498724	0.0590241	BRCA	5' UTR	TRMT9B	protein-coding
chr19:54426329:54426830	1.71081	0.000500709	0.0591589	BRCA	intron	TTYH1	protein-coding
chr2:128473413:128473914	-1.30137	0.0005011	0.0591718	BRCA	Intergenic	HS6ST1	protein-coding
chr2:20356059:20356560	1.35659	0.000502209	0.0592694	BRCA	Intergenic	PUM2	protein-coding
chr16:53080543:53081044	1.58155	0.000503346	0.0593662	BRCA	intron	CHD9	protein-coding
chr15:49305846:49306347	-1.27215	0.000505393	0.0595251	BRCA	intron	FGF7	protein-coding
chr8:74727699:74728200	-1.21151	0.00050551	0.0595251	BRCA	intron	MIR2052	ncRNA
chr1:210343326:210343827	-1.33443	0.000507232	0.0596944	BRCA	intron	HHAT	protein-coding
chr4:185802928:185803429	-1.49869	0.000507623	0.0597068	BRCA	intron	SORBS2	protein-coding
chr1:207937946:207938447	-1.86802	0.000508499	0.0597623	BRCA	Intergenic	CD34	protein-coding
chr6:45959431:45959932	-1.21505	0.000509469	0.0598138	BRCA	intron	CLIC5	protein-coding
chr15:49645852:49646353	-1.11783	0.000509957	0.0598138	BRCA	3' UTR	DTWD1	protein-coding
chr1:207951539:207952040	-1.87617	0.000510945	0.0598634	BRCA	Intergenic	CD34	protein-coding
chr8:74751579:74752080	-1.38565	0.000511181	0.0598634	BRCA	intron	MIR2052	ncRNA
chr20:3313606:3314107	1.25185	0.000511369	0.0598634	BRCA	intron	SLC4A11	protein-coding
chr4:158367959:158368460	1.02633	0.000511576	0.0598634	BRCA	Intergenic	RXFP1	protein-coding
chr9:29212086:29212587	-1.14399	0.000511806	0.0598634	BRCA	promoter-TSS	LINGO2	protein-coding
chr10:78408535:78409036	-1.19306	0.000513041	0.0599446	BRCA	Intergenic	LINC00595	ncRNA
chr3:107429264:107429765	-1.32255	0.000513072	0.0599446	BRCA	Intergenic	LINC01990	ncRNA
chr8:125174966:125175467	1.12661	0.000513838	0.0599822	BRCA	intron	NSMCE2	protein-coding
chr8:134026641:134027142	-1.17642	0.000513966	0.0599822	BRCA	Intergenic	LOC101927822	ncRNA
chr2:216582523:216583024	-1.04755	0.00051488	0.0599888	BRCA	Intergenic	LINC01280	ncRNA
chr7:88347025:88347526	-1.2963	0.000516731	0.0600809	BRCA	Intergenic	STEAP4	protein-coding
chr1:230206868:230207369	-1.44074	0.000516816	0.0600809	BRCA	intron	GALNT2	protein-coding
chr3:40991946:40992447	-1.10602	0.000518086	0.0601495	BRCA	Intergenic	CTNNB1	protein-coding
chr1:201648372:201648873	-1.44352	0.000518787	0.0601495	BRCA	5' UTR	NAV1	protein-coding
chr22:37623911:37624412	1.43588	0.000518952	0.0601495	BRCA	intron	GGA1	protein-coding
chr1:166591927:166592428	-1.42545	0.00051906	0.0601495	BRCA	Intergenic	FMO9P	pseudo
chr2:75201801:75202302	1.43111	0.000519149	0.0601495	BRCA	Intergenic	TACR1	protein-coding
chr17:3838208:3838709	-1.33332	0.000521263	0.0602675	BRCA	intron	NCBP3	protein-coding
chr4:140752675:140753176	-2.09031	0.000523184	0.0604312	BRCA	intron	TBC1D9	protein-coding
chr6:31831603:31832104	1.18425	0.000523835	0.0604338	BRCA	Intergenic	SNHG32	ncRNA
chr16:27128430:27128931	1.89188	0.000525214	0.060554	BRCA	Intergenic	C16orf82	protein-coding
chr17:8220073:8220574	-1.0241	0.000526521	0.0605776	BRCA	TTS	LINC00324	ncRNA
chr4:94926890:94927391	-1.70059	0.000526573	0.0605776	BRCA	intron	BMPR1B	protein-coding
chr8:96337639:96338140	1.11487	0.00052717	0.0605966	BRCA	TTS	LOC102724804	ncRNA
chr21:17454513:17455014	1.66186	0.000527317	0.0605966	BRCA	Intergenic	LINC01549	ncRNA
chr22:47925111:47925612	1.46932	0.000528612	0.0606826	BRCA	Intergenic	LOC284930	ncRNA
chr3:80517472:80517973	-1.11594	0.000528761	0.0606826	BRCA	Intergenic	LINC02050	ncRNA
chr3:133476800:133477301	2.06853	0.000528933	0.0606826	BRCA	intron	BFSP2-AS1	ncRNA
chr4:95071085:95071586	-1.40002	0.000530518	0.0608313	BRCA	intron	BMPR1B	protein-coding
chr5:1516600:1517101	1.61772	0.00053165	0.0609278	BRCA	intron	MIR6075	ncRNA
chr2:49764910:49765411	-1.32452	0.000535006	0.0612455	BRCA	Intergenic	NRXN1	protein-coding
chr22:39434298:39434799	1.55972	0.000535742	0.0612963	BRCA	non-coding	LOC100506472	ncRNA
chr12:13051405:13051906	-1.10244	0.000536225	0.0613181	BRCA	intron	FAM234B	protein-coding
chr1:184625595:184626096	-1.22016	0.00053718	0.0613312	BRCA	3' UTR	EDEM3	protein-coding
chr1:151716824:151717325	-1.71489	0.000537228	0.0613312	BRCA	promoter-TSS	CELF3	protein-coding
chr16:11348816:11349317	1.08059	0.000539492	0.0614739	BRCA	intron	RMI2	protein-coding
chr10:131085109:131085610	1.31537	0.000539638	0.0614739	BRCA	Intergenic	TCERG1L-AS1	ncRNA
chr3:10551905:10552406	-1.31821	0.000542058	0.0616223	BRCA	intron	ATP2B2	protein-coding
chr6:96041260:96041761	-1.98739	0.000542499	0.0616223	BRCA	intron	FUT9	protein-coding
chr16:11360534:11361035	1.38339	0.000542702	0.0616223	BRCA	Intergenic	RMI2	protein-coding
chr20:3221230:3221731	1.16773	0.000543882	0.0617228	BRCA	intron	ITPA	protein-coding
chr5:891095:891596	2.00138	0.00054468	0.0617241	BRCA	intron	BRD9	protein-coding
chr9:117412723:117413224	-1.29382	0.000544963	0.0617241	BRCA	intron	ASTN2	protein-coding
chr10:118116949:118117450	1.84435	0.000545291	0.0617241	BRCA	intron	RAB11FIP2	protein-coding
chr13:75716773:75717274	1.24754	0.000545364	0.0617241	BRCA	intron	LMO7	protein-coding
chr1:157775011:157775512	-1.3839	0.000546309	0.0617978	BRCA	intron	FCRL2	protein-coding
chr3:96100960:96101461	-1.5564	0.000547289	0.0618752	BRCA	Intergenic	MIR8060	ncRNA
chr17:5264077:5264578	-1.17847	0.000547625	0.0618785	BRCA	Intergenic	RABEP1	protein-coding
chr16:70922078:70922579	-1.46457	0.000547908	0.0618785	BRCA	intron	VAC14	protein-coding
chr1:175373747:175374248	-1.08892	0.000549636	0.0620069	BRCA	intron	KIAA0040	protein-coding
chr1:163701695:163702196	-1.192	0.000551225	0.0620914	BRCA	Intergenic	LOC100422212	pseudo
chr20:4109506:4110007	1.16123	0.000551691	0.0620914	BRCA	Intergenic	SMOX	protein-coding
chr16:50266271:50266772	1.09176	0.000551865	0.0620914	BRCA	promoter-TSS	ADCY7	protein-coding
chr5:155800884:155801385	-1.78043	0.000553116	0.0621977	BRCA	Intergenic	SGCD	protein-coding
chr3:54643533:54644034	-1.6321	0.000553402	0.0621977	BRCA	intron	ESRG	ncRNA
chr18:3283897:3284398	-1.17047	0.000554477	0.0622656	BRCA	Intergenic	MYL12B	protein-coding
chr1:47859191:47859692	-1.21782	0.000554901	0.0622656	BRCA	intron	TRABD2B	protein-coding
chr1:209654009:209654510	-1.14449	0.000555923	0.0622656	BRCA	Intergenic	LAMB3	protein-coding
chr9:10705401:10705902	-1.64777	0.000555927	0.0622656	BRCA	Intergenic	PTPRD-AS2	ncRNA
chr2:100417156:100417657	-1.41556	0.000556094	0.0622656	BRCA	5' UTR	CHST10	protein-coding
chr4:95061720:95062221	-1.72268	0.000556265	0.0622656	BRCA	intron	BMPR1B	protein-coding
chr9:4339297:4339798	-1.29644	0.000556895	0.0622656	BRCA	Intergenic	GLIS3	protein-coding
chr5:107285067:107285568	-1.2955	0.000557205	0.0622656	BRCA	Intergenic	LINC01950	ncRNA
chr21:38414765:38415266	-1.68568	0.000557615	0.0622656	BRCA	intron	LINC01423	ncRNA
chr22:39464977:39465478	1.21926	0.000557641	0.0622656	BRCA	intron	MGAT3	protein-coding
chr12:30970798:30971299	1.46887	0.000557864	0.0622656	BRCA	intron	TSPAN11	protein-coding
chr5:6759336:6759837	1.00298	0.00055856	0.0622771	BRCA	Intergenic	LINC02236	ncRNA
chr4:53537635:53538136	1.14193	0.000559033	0.0622796	BRCA	intron	LNX1	protein-coding
chr2:75099902:75100403	1.97415	0.000559177	0.0622796	BRCA	intron	MIR5000	ncRNA
chr7:27314069:27314570	1.59099	0.000561015	0.0624512	BRCA	Intergenic	EVX1-AS	ncRNA
chr6:105326126:105326627	1.90328	0.000561596	0.0624828	BRCA	intron	PREP	protein-coding
chr1:153880879:153881380	-1.16239	0.000561907	0.0624842	BRCA	intron	GATAD2B	protein-coding
chr18:23722083:23722584	-1.53064	0.000562645	0.0625331	BRCA	intron	LAMA3	protein-coding
chr20:17533392:17533893	1.23976	0.000563304	0.0625399	BRCA	intron	BFSP1	protein-coding
chr10:6912255:6912756	-1.6582	0.000563402	0.0625399	BRCA	Intergenic	LINC00707	ncRNA
chr4:95168335:95168836	-1.37934	0.000563742	0.0625399	BRCA	3' UTR	BMPR1B	protein-coding
chr3:58175681:58176182	-1.45193	0.00056403	0.0625399	BRCA	Intergenic	FLNB-AS1	ncRNA
chr5:44541295:44541796	-1.72861	0.000566199	0.0625966	BRCA	Intergenic	LINC02224	ncRNA
chr5:96455760:96456261	-1.10715	0.00056708	0.0626174	BRCA	intron	PCSK1	protein-coding
chr14:105015847:105016348	1.41775	0.000568227	0.0626319	BRCA	intron	CDCA4	protein-coding
chr19:38596051:38596552	1.88697	0.000568523	0.0626319	BRCA	promoter-TSS	LOC105372397	ncRNA
chr5:153033301:153033802	-1.42527	0.000570063	0.0626486	BRCA	Intergenic	LINC01470	ncRNA
chr9:126622811:126623312	-1.07771	0.000570252	0.0626486	BRCA	intron	LMX1B	protein-coding
chr11:61346107:61346608	1.55331	0.000571364	0.0626907	BRCA	exon	CYB561A3	protein-coding
chr8:140445072:140445573	1.37803	0.000571946	0.0626907	BRCA	intron	TRAPPC9	protein-coding
chr20:45469587:45470088	-1.36138	0.000572021	0.0626907	BRCA	promoter-TSS	WFDC2	protein-coding
chr8:101392868:101393369	1.24143	0.000572248	0.0626907	BRCA	Intergenic	NACA4P	pseudo
chr19:18785096:18785597	1.4111	0.000572262	0.0626907	BRCA	intron	COMP	protein-coding
chr2:168826025:168826526	-1.05564	0.000572428	0.0626907	BRCA	intron	NOSTRIN	protein-coding
chr15:40063585:40064086	1.75107	0.000573028	0.0627207	BRCA	intron	SRP14-AS1	ncRNA
chr9:30060774:30061275	-1.72173	0.000573299	0.0627207	BRCA	Intergenic	LINC01242	ncRNA
chr1:191938685:191939186	-1.90503	0.00057369	0.0627308	BRCA	Intergenic	RGS18	protein-coding
chr13:108643535:108644036	-1.68728	0.000575942	0.0628787	BRCA	intron	MYO16	protein-coding
chr1:209655726:209656227	-1.78291	0.000577782	0.0630468	BRCA	Intergenic	LAMB3	protein-coding
chr5:89315147:89315648	-1.61158	0.000578593	0.0630565	BRCA	intron	MEF2C	protein-coding
chr1:6148572:6149073	1.73305	0.00057869	0.0630565	BRCA	intron	CHD5	protein-coding
chr3:111826562:111827063	-1.26918	0.000578773	0.0630565	BRCA	intron	PHLDB2	protein-coding
chr3:197477753:197478254	1.51306	0.000579825	0.0631369	BRCA	Intergenic	LINC02012	ncRNA
chr2:100321683:100322184	-1.35582	0.000580809	0.0631799	BRCA	exon	LONRF2	protein-coding
chr11:78027742:78028243	1.29742	0.000581449	0.0632168	BRCA	intron	KCTD14	protein-coding
chr2:590174:590675	1.81506	0.000582101	0.0632549	BRCA	Intergenic	LOC105373352	ncRNA
chr4:6134534:6135035	1.43067	0.000582685	0.0632566	BRCA	intron	JAKMIP1	protein-coding
chr3:119257579:119258080	-1.33817	0.00058272	0.0632566	BRCA	intron	B4GALT4	protein-coding
chr2:135151504:135152005	1.44599	0.00058409	0.0633398	BRCA	intron	SNORA40B	snoRNA
chr14:68945429:68945930	-1.23636	0.000584883	0.0633931	BRCA	intron	ACTN1	protein-coding
chr7:21140575:21141076	1.84047	0.000586399	0.0634997	BRCA	Intergenic	SP4	protein-coding
chr8:125386381:125386882	1.09697	0.000586473	0.0634997	BRCA	Intergenic	TRIB1	protein-coding
chr1:201740133:201740634	-1.30403	0.000586985	0.0635224	BRCA	intron	NAV1	protein-coding
chr1:184494067:184494568	-1.45528	0.000588245	0.063626	BRCA	intron	C1orf21	protein-coding
chr17:11561225:11561726	-1.42025	0.00058893	0.0636353	BRCA	3' UTR	DNAH9	protein-coding
chr4:149029207:149029708	-1.55334	0.000589442	0.063657	BRCA	Intergenic	LOC105377480	ncRNA
chr2:226190423:226190924	-1.49583	0.00058978	0.0636608	BRCA	Intergenic	LOC646736	ncRNA
chr1:209384101:209384602	-1.61194	0.000591779	0.0637835	BRCA	Intergenic	LINC01698	ncRNA
chr11:79054644:79055145	1.15322	0.000591829	0.0637835	BRCA	intron	MIR708	ncRNA
chr6:10355271:10355772	-1.43935	0.00059252	0.0638252	BRCA	Intergenic	TFAP2A-AS2	ncRNA
chr18:59972294:59972795	-1.46866	0.000592953	0.0638324	BRCA	Intergenic	PMAIP1	protein-coding
chr7:81408764:81409265	1.11905	0.000593499	0.0638324	BRCA	Intergenic	LOC105369146	ncRNA
chr10:59608668:59609169	1.38422	0.000594899	0.0638813	BRCA	Intergenic	SLC16A9	protein-coding
chr18:10417147:10417648	-1.46831	0.000595172	0.0638813	BRCA	Intergenic	LINC01254	ncRNA
chr18:7941489:7941990	-1.89876	0.00059559	0.0638935	BRCA	intron	PTPRM	protein-coding
chr8:85039112:85039613	-1.07704	0.000596395	0.063901	BRCA	Intergenic	LRRCC1	protein-coding
chr7:159012698:159013199	1.50067	0.000596483	0.063901	BRCA	intron	LINC00689	ncRNA
chr18:24930782:24931283	-1.21236	0.000596574	0.063901	BRCA	Intergenic	LINC01894	ncRNA
chr1:189775234:189775735	-1.02603	0.000597977	0.0639887	BRCA	Intergenic	BRINP3	protein-coding
chr8:107324280:107324781	1.59989	0.000598151	0.0639887	BRCA	intron	ANGPT1	protein-coding
chr3:58040025:58040526	-1.30411	0.000598307	0.0639887	BRCA	intron	FLNB	protein-coding
chr5:43042752:43043253	1.20295	0.00059898	0.0640281	BRCA	non-coding	LOC153684	ncRNA
chr1:167591777:167592278	-1.15778	0.000599576	0.0640336	BRCA	Intergenic	RCSD1	protein-coding
chr16:2829865:2830366	-1.02969	0.000599642	0.0640336	BRCA	promoter-TSS	ZG16B	protein-coding
chr9:82031526:82032027	-1.20042	0.000601599	0.0641275	BRCA	Intergenic	SPATA31D1	protein-coding
chr13:110814804:110815305	-1.26531	0.000601745	0.0641275	BRCA	intron	LOC105370362	ncRNA
chr12:81077768:81078269	1.71003	0.000603126	0.0642421	BRCA	promoter-TSS	ACSS3	protein-coding
chr10:5583753:5584254	1.32866	0.000603932	0.0642627	BRCA	Intergenic	LINC02657	ncRNA
chr18:63257893:63258394	-1.69187	0.000605377	0.0643784	BRCA	intron	BCL2	protein-coding
chr2:26686540:26687041	-1.63088	0.000605781	0.0643784	BRCA	Intergenic	KCNK3	protein-coding
chr2:223059204:223059705	-1.55711	0.000606246	0.0643784	BRCA	Intergenic	KCNE4	protein-coding
chr1:119742208:119742709	2.07786	0.000607483	0.0644038	BRCA	intron	HMGCS2	protein-coding
chr7:107035310:107035811	-1.52685	0.000607955	0.0644038	BRCA	Intergenic	PRKAR2B	protein-coding
chr3:90193050:90193551	-1.40829	0.000608792	0.0644038	BRCA	Intergenic	EPHA3	protein-coding
chr15:39605057:39605558	-1.35464	0.000608794	0.0644038	BRCA	intron	THBS1	protein-coding
chr7:43584210:43584711	1.33377	0.000608924	0.0644038	BRCA	intron	STK17A	protein-coding
chr6:30770108:30770609	-1.35919	0.000608941	0.0644038	BRCA	intron	HCG20	ncRNA
chr17:44138633:44139134	-1.24596	0.000610549	0.0645413	BRCA	Intergenic	C17orf53	protein-coding
chr3:61158062:61158563	-1.47987	0.000613431	0.0647293	BRCA	intron	FHIT	protein-coding
chr3:119257071:119257572	-1.37636	0.000613837	0.0647293	BRCA	intron	B4GALT4	protein-coding
chr8:130389046:130389547	1.64723	0.000615376	0.0648556	BRCA	intron	ASAP1	protein-coding
chr12:113228589:113229090	1.14175	0.000616258	0.0648834	BRCA	intron	TPCN1	protein-coding
chr20:50624511:50625012	1.18348	0.000616818	0.0648834	BRCA	intron	MIR1302-5	ncRNA
chr11:71945183:71945684	1.1329	0.000617445	0.0649078	BRCA	intron	RNF121	protein-coding
chr3:189144577:189145078	-1.38797	0.00061855	0.0649617	BRCA	Intergenic	TPRG1	protein-coding
chr1:57208793:57209294	-1.52297	0.000619076	0.0649844	BRCA	intron	DAB1	protein-coding
chr9:116365132:116365633	-1.57522	0.000620044	0.0650535	BRCA	intron	PAPPA-AS1	ncRNA
chr22:30830911:30831412	1.50959	0.000621352	0.0651282	BRCA	intron	OSBP2	protein-coding
chr20:9166345:9166846	1.83417	0.000621578	0.0651282	BRCA	intron	PLCB4	protein-coding
chr1:192861718:192862219	-1.57411	0.000622315	0.0651282	BRCA	Intergenic	RGS2	protein-coding
chr2:79777096:79777597	-1.4232	0.000622579	0.0651282	BRCA	intron	MIR8080	ncRNA
chr4:10509625:10510126	1.29204	0.000623523	0.0651871	BRCA	intron	ZNF518B	protein-coding
chr15:34583434:34583935	-1.0183	0.000626644	0.0653859	BRCA	promoter-TSS	GOLGA8B	protein-coding
chr22:24463306:24463807	1.43315	0.000627115	0.0653859	BRCA	intron	ADORA2A	protein-coding
chr5:18744896:18745397	1.46292	0.000627809	0.0653859	BRCA	Intergenic	LINC02223	ncRNA
chr17:81330853:81331354	1.15474	0.000627818	0.0653859	BRCA	Intergenic	LINC00482	ncRNA
chr2:128305660:128306161	-1.09684	0.000628124	0.0653859	BRCA	intron	HS6ST1	protein-coding
chr2:234881586:234882087	1.58699	0.00062967	0.0655066	BRCA	Intergenic	SH3BP4	protein-coding
chr20:23050676:23051177	-1.80654	0.000630583	0.0655279	BRCA	Intergenic	THBD	protein-coding
chr5:10289319:10289820	1.01316	0.000630811	0.0655279	BRCA	intron	CMBL	protein-coding
chr16:14076578:14077079	-1.21881	0.000632105	0.0656298	BRCA	intron	MRTFB	protein-coding
chr7:70726911:70727412	-1.41938	0.000633187	0.0656771	BRCA	intron	GALNT17	protein-coding
chr9:18968961:18969462	-1.68595	0.000633722	0.0656947	BRCA	intron	SAXO1	protein-coding
chr10:70123095:70123596	1.39661	0.000633983	0.0656947	BRCA	intron	AIFM2	protein-coding
chr4:33369383:33369884	-1.35919	0.00063488	0.065708	BRCA	Intergenic	LOC101928622	ncRNA
chr18:70321539:70322040	1.14105	0.000634885	0.065708	BRCA	intron	LINC01909	ncRNA
chr4:175705375:175705876	-1.07226	0.00063505	0.065708	BRCA	intron	GPM6A	protein-coding
chr6:3024698:3025199	1.48279	0.000635877	0.0657611	BRCA	intron	LOC101927759	ncRNA
chr6:63492420:63492921	-1.17672	0.000636239	0.0657661	BRCA	Intergenic	PTP4A1	protein-coding
chr1:20124453:20124954	-1.02245	0.000639748	0.0659988	BRCA	Intergenic	PLA2G2D	protein-coding
chr1:207964130:207964631	-1.13933	0.000641751	0.0661403	BRCA	Intergenic	CD34	protein-coding
chr22:24542648:24543149	1.4386	0.000642221	0.0661563	BRCA	non-coding	GUCD1	protein-coding
chr4:95163578:95164079	-1.64375	0.000642699	0.0661731	BRCA	3' UTR	BMPR1B	protein-coding
chr9:134830111:134830612	1.10123	0.000643978	0.0662279	BRCA	intron	MIR3689C	ncRNA
chr6:63963750:63964251	-1.60448	0.000644289	0.0662279	BRCA	intron	SCAT8	ncRNA
chr12:31370160:31370661	-1.28704	0.000644809	0.0662279	BRCA	Intergenic	LINC02387	ncRNA
chr17:13114429:13114930	-1.13019	0.00064481	0.0662279	BRCA	Intergenic	ELAC2	protein-coding
chr6:167849775:167850276	-1.01108	0.000645131	0.0662281	BRCA	intron	AFDN	protein-coding
chr16:5965271:5965772	-1.17687	0.000645644	0.0662281	BRCA	Intergenic	RBFOX1	protein-coding
chr3:79019246:79019747	-1.59293	0.000645759	0.0662281	BRCA	promoter-TSS	ROBO1	protein-coding
chr8:134448019:134448520	-1.58528	0.000646084	0.0662292	BRCA	Intergenic	ZFAT-AS1	ncRNA
chr16:1794095:1794596	-1.79075	0.000646747	0.0662323	BRCA	promoter-TSS	IGFALS	protein-coding
chr22:46984867:46985368	1.2181	0.000647816	0.0662491	BRCA	intron	TBC1D22A-AS1	ncRNA
chr1:169482975:169483476	-1.14929	0.000647858	0.0662491	BRCA	intron	SLC19A2	protein-coding
chr3:124461666:124462167	1.28596	0.000648265	0.0662584	BRCA	exon	MIR6083	ncRNA
chr1:163624817:163625318	-1.02193	0.000649204	0.0663216	BRCA	Intergenic	LOC100422212	pseudo
chr6:156517019:156517520	-1.41969	0.000649687	0.0663216	BRCA	Intergenic	SNORD28B	snoRNA
chr3:32181347:32181848	-1.12817	0.000649831	0.0663216	BRCA	Intergenic	CMTM8	protein-coding
chr22:48459654:48460155	1.29579	0.000650719	0.0663799	BRCA	Intergenic	TAFA5	protein-coding
chr13:32117680:32118181	1.30645	0.000651792	0.0664571	BRCA	intron	FRY	protein-coding
chr1:46749377:46749878	-1.15715	0.000653009	0.0665489	BRCA	Intergenic	EFCAB14	protein-coding
chr4:95145201:95145702	-1.57275	0.000654709	0.0666217	BRCA	intron	BMPR1B	protein-coding
chr5:108685643:108686144	-1.12975	0.000654802	0.0666217	BRCA	Intergenic	LINC01023	ncRNA
chr15:90061864:90062365	-1.04565	0.000656622	0.0666903	BRCA	intron	ZNF710-AS1	ncRNA
chr16:20317037:20317538	-1.57991	0.000657436	0.0667085	BRCA	exon	GP2	protein-coding
chr1:19148408:19148909	1.39719	0.000658704	0.0667714	BRCA	intron	UBR4	protein-coding
chr3:12148762:12149263	-1.52084	0.000658746	0.0667714	BRCA	intron	TIMP4	protein-coding
chr1:177586351:177586852	-1.0735	0.000659329	0.0667714	BRCA	Intergenic	LINC01741	ncRNA
chr14:37620843:37621344	-1.33751	0.000660024	0.0667819	BRCA	intron	TTC6	protein-coding
chr9:41379449:41379950	-1.46754	0.000660069	0.0667819	BRCA	intron	LOC107984035	ncRNA
chr4:71419105:71419606	1.07228	0.000661116	0.0668556	BRCA	intron	SLC4A4	protein-coding
chr21:30839251:30839752	-1.02824	0.000661934	0.066906	BRCA	Intergenic	KRTAP7-1	protein-coding
chr3:154971607:154972108	-1.43029	0.000662688	0.06695	BRCA	Intergenic	MME	protein-coding
chr1:203929724:203930225	-1.55707	0.000666059	0.0672259	BRCA	Intergenic	SNRPE	protein-coding
chr14:26597570:26598071	-1.20728	0.000666837	0.0672662	BRCA	promoter-TSS	NOVA1	protein-coding
chr14:36581080:36581581	-1.27408	0.000667459	0.06727	BRCA	exon	NKX2-8	protein-coding
chr1:213984728:213985229	-1.4661	0.000667888	0.067281	BRCA	intron	PROX1-AS1	ncRNA
chr7:5088886:5089387	1.61612	0.000669021	0.0673627	BRCA	Intergenic	RBAKDN	ncRNA
chr3:111859495:111859996	-1.08331	0.000669562	0.0673849	BRCA	promoter-TSS	PHLDB2	protein-coding
chr20:19365761:19366262	1.376	0.000670703	0.0674674	BRCA	intron	LOC100130264	ncRNA
chr21:45612044:45612545	1.13744	0.000673266	0.067628	BRCA	Intergenic	LINC01694	ncRNA
chr1:163625822:163626323	-1.03552	0.000674631	0.0676681	BRCA	Intergenic	LOC100422212	pseudo
chr2:74555121:74555622	-1.20753	0.000675016	0.0676741	BRCA	exon	DOK1	protein-coding
chr6:16780592:16781093	-1.34465	0.000675509	0.0676824	BRCA	Intergenic	ATXN1	protein-coding
chr3:64151428:64151929	-1.18648	0.000675744	0.0676824	BRCA	intron	PRICKLE2-AS3	ncRNA
chr1:183029999:183030500	-1.3482	0.00067716	0.067792	BRCA	intron	LAMC1	protein-coding
chr18:36108570:36109071	-1.35404	0.000679215	0.0679464	BRCA	3' UTR	SLC39A6	protein-coding
chr15:44891310:44891811	-1.7386	0.00068133	0.0680147	BRCA	Intergenic	SORD2P	pseudo
chr22:24544963:24545464	1.32637	0.000682112	0.0680604	BRCA	intron	GUCD1	protein-coding
chr16:3922239:3922740	1.62047	0.000683274	0.068091	BRCA	Intergenic	LOC102724927	ncRNA
chr8:107519785:107520286	1.66408	0.000683645	0.068091	BRCA	Intergenic	ANGPT1	protein-coding
chr6:43849843:43850344	-1.22249	0.000683654	0.068091	BRCA	intron	LINC02537	ncRNA
chr9:114786197:114786698	1.03284	0.000683717	0.068091	BRCA	3' UTR	TNFSF15	protein-coding
chr21:15164622:15165123	-1.06633	0.000685452	0.0682314	BRCA	Intergenic	NRIP1	protein-coding
chr22:35914958:35915459	1.3611	0.000685805	0.0682342	BRCA	intron	RBFOX2	protein-coding
chr8:133247461:133247962	1.91313	0.000687541	0.0682804	BRCA	intron	NDRG1	protein-coding
chr15:28168380:28168881	1.24131	0.000687695	0.0682804	BRCA	intron	OCA2	protein-coding
chr5:10756969:10757470	1.49969	0.000688161	0.0682804	BRCA	intron	DAP	protein-coding
chr5:95392571:95393072	-1.50789	0.000688222	0.0682804	BRCA	exon	FAM81B	protein-coding
chr17:12789234:12789735	-1.08441	0.000689878	0.0683801	BRCA	promoter-TSS	ARHGAP44	protein-coding
chr8:14534326:14534827	-1.34478	0.000691479	0.0684419	BRCA	intron	MIR383	ncRNA
chr19:6476055:6476556	1.73997	0.000691885	0.0684496	BRCA	intron	DENND1C	protein-coding
chr2:55779658:55780159	-1.20359	0.000694481	0.0685782	BRCA	Intergenic	PNPT1	protein-coding
chr20:47908651:47909152	-1.36952	0.000694726	0.0685782	BRCA	Intergenic	LINC01523	ncRNA
chr3:64189154:64189655	-1.07456	0.000694784	0.0685782	BRCA	intron	PRICKLE2-AS3	ncRNA
chr11:96389711:96390212	1.04881	0.000695358	0.0685782	BRCA	promoter-TSS	CCDC82	protein-coding
chr17:81459119:81459620	1.00349	0.000695472	0.0685782	BRCA	intron	MIR3186	ncRNA
chr10:37475260:37475761	-1.38483	0.000699563	0.0689492	BRCA	Intergenic	MTRNR2L7	protein-coding
chr15:80943141:80943642	-1.51195	0.000700251	0.0689846	BRCA	intron	MESD	protein-coding
chr6:157264587:157265088	-1.12899	0.000701275	0.0690018	BRCA	Intergenic	TMEM242	protein-coding
chr4:140728931:140729432	-1.51908	0.000701412	0.0690018	BRCA	intron	TBC1D9	protein-coding
chr12:113154584:113155085	1.39159	0.000702852	0.0691094	BRCA	intron	MIR7106	ncRNA
chr20:42480908:42481409	-2.0507	0.000703165	0.0691094	BRCA	intron	LOC101927159	ncRNA
chr1:209422285:209422786	-1.38374	0.000703652	0.0691249	BRCA	Intergenic	MIR205HG	ncRNA
chr3:71690399:71690900	-1.18463	0.00070463	0.0691886	BRCA	intron	EIF4E3	protein-coding
chr20:1225671:1226172	1.40461	0.000705938	0.0692399	BRCA	promoter-TSS	RAD21L1	protein-coding
chr1:206898583:206899084	-1.32415	0.0007066	0.0692399	BRCA	intron	IL24	protein-coding
chr9:27926193:27926694	-1.23157	0.000707816	0.0693068	BRCA	Intergenic	C9orf72	protein-coding
chr3:42805105:42805606	-1.13751	0.000708516	0.069343	BRCA	promoter-TSS	HIGD1A	protein-coding
chr12:106245664:106246165	1.0563	0.000709429	0.0694	BRCA	intron	CKAP4	protein-coding
chr18:69301285:69301786	-1.46482	0.000710563	0.0694759	BRCA	Intergenic	DOK6	protein-coding
chr20:3854532:3855033	1.14163	0.000713255	0.0695151	BRCA	intron	MAVS	protein-coding
chr2:75200568:75201069	1.74619	0.000715049	0.0696252	BRCA	Intergenic	TACR1	protein-coding
chr19:6828204:6828705	1.48878	0.000716773	0.0696752	BRCA	exon	VAV1	protein-coding
chr1:151720504:151721005	-1.5781	0.000717751	0.0696752	BRCA	promoter-TSS	RIIAD1	protein-coding
chr2:100079942:100080443	-1.67285	0.000718859	0.0696752	BRCA	intron	AFF3	protein-coding
chr21:13876916:13877417	-1.60739	0.00071989	0.0696752	BRCA	Intergenic	CYP4F29P	pseudo
chr1:149812833:149813334	-1.32409	0.000720016	0.0696752	BRCA	promoter-TSS	HIST2H3D	protein-coding
chr21:46379820:46380321	1.34454	0.000720683	0.0696752	BRCA	intron	PCNT	protein-coding
chr15:66483023:66483524	1.46376	0.00072124	0.0696752	BRCA	intron	MIR4512	ncRNA
chr6:167031025:167031526	-2.06827	0.000721584	0.0696752	BRCA	intron	FGFR1OP	protein-coding
chr1:176843587:176844088	-1.15066	0.000721812	0.0696752	BRCA	3' UTR	MIR488	ncRNA
chr3:125052605:125053106	1.05878	0.000722834	0.0696752	BRCA	intron	HEG1	protein-coding
chr11:12386707:12387208	-1.28934	0.000723006	0.0696752	BRCA	intron	PARVA	protein-coding
chr3:50149940:50150441	-1.30352	0.000723168	0.0696752	BRCA	intron	SEMA3F	protein-coding
chr7:10972979:10973480	1.39998	0.000723514	0.0696752	BRCA	promoter-TSS	PHF14	protein-coding
chr1:145985883:145986384	-1.59349	0.00072392	0.0696752	BRCA	Intergenic	TXNIP	protein-coding
chr19:38004443:38004944	1.17661	0.000724236	0.0696752	BRCA	intron	SIPA1L3	protein-coding
chr1:209801473:209801974	-1.45605	0.000724467	0.0696752	BRCA	intron	IRF6	protein-coding
chr1:112851625:112852126	1.51485	0.00072462	0.0696752	BRCA	Intergenic	LINC01356	ncRNA
chr11:82776335:82776836	1.09928	0.000724847	0.0696752	BRCA	Intergenic	FAM181B	protein-coding
chr19:21474532:21475033	-1.55474	0.000725356	0.0696752	BRCA	Intergenic	LINC00664	ncRNA
chr8:125174240:125174741	1.18598	0.000725856	0.0696752	BRCA	intron	NSMCE2	protein-coding
chr17:48601663:48602164	1.24476	0.000726483	0.0696868	BRCA	intron	HOXB6	protein-coding
chr19:14513046:14513547	1.12577	0.000727557	0.0697428	BRCA	Intergenic	DNAJB1	protein-coding
chr9:83219598:83220099	-1.0007	0.000728	0.0697534	BRCA	Intergenic	FRMD3	protein-coding
chr16:2498811:2499312	1.71193	0.00072843	0.0697627	BRCA	intron	ATP6V0C	protein-coding
chr17:11518940:11519441	-1.33573	0.000730583	0.0699051	BRCA	intron	DNAH9	protein-coding
chr20:43775841:43776342	-1.48313	0.000732302	0.069932	BRCA	Intergenic	GTSF1L	protein-coding
chr17:45936608:45937109	-1.27719	0.000732901	0.069932	BRCA	intron	MAPT-IT1	ncRNA
chr9:1844621:1845122	-1.43761	0.000733398	0.069932	BRCA	Intergenic	SMARCA2	protein-coding
chr5:157266924:157267425	-1.22017	0.000733531	0.069932	BRCA	intron	CYFIP2	protein-coding
chr13:73751210:73751711	1.42726	0.000736651	0.070151	BRCA	intron	LINC00392	ncRNA
chr8:51858892:51859393	1.78287	0.000737165	0.070151	BRCA	intron	PCMTD1	protein-coding
chr2:234954426:234954927	-1.14015	0.00073726	0.070151	BRCA	intron	SH3BP4	protein-coding
chr2:225841343:225841844	-1.7202	0.00073755	0.070151	BRCA	Intergenic	LOC646736	ncRNA
chr10:125332943:125333444	-1.11088	0.000737643	0.070151	BRCA	Intergenic	CTBP2	protein-coding
chr1:201702869:201703370	-1.94847	0.000738034	0.070151	BRCA	intron	MIR5191	ncRNA
chr4:46329064:46329565	-1.16775	0.000738167	0.070151	BRCA	intron	GABRA2	protein-coding
chr15:25481135:25481636	-1.07672	0.000739143	0.0701826	BRCA	Intergenic	UBE3A	protein-coding
chr13:33846175:33846676	1.5386	0.000739899	0.0701826	BRCA	intron	RFC3	protein-coding
chr16:964565:965066	1.48923	0.000740197	0.0701826	BRCA	intron	LMF1	protein-coding
chr18:76686838:76687339	-1.81716	0.000740563	0.0701826	BRCA	Intergenic	LINC01879	ncRNA
chr1:163084401:163084902	-1.28541	0.000740842	0.0701826	BRCA	Intergenic	RGS4	protein-coding
chr22:41261135:41261636	1.5741	0.000742735	0.0703302	BRCA	intron	MIR6889	ncRNA
chr3:43001144:43001645	-1.25344	0.000743892	0.070353	BRCA	intron	GASK1A	protein-coding
chr9:17929307:17929808	-1.39886	0.000743946	0.070353	BRCA	Intergenic	SH3GL2	protein-coding
chr7:95101366:95101867	1.65409	0.000744222	0.070353	BRCA	intron	PPP1R9A	protein-coding
chr2:68279641:68280142	1.38006	0.000744534	0.070353	BRCA	Intergenic	PPP3R1	protein-coding
chr5:126525528:126526029	1.35021	0.000744651	0.070353	BRCA	Intergenic	GRAMD2B	protein-coding
chr11:128757737:128758238	1.00583	0.000745054	0.0703538	BRCA	intron	SENCR	ncRNA
chr22:35441628:35442129	1.47081	0.000745768	0.0703538	BRCA	Intergenic	MCM5	protein-coding
chr7:149729898:149730399	1.55035	0.000745891	0.0703538	BRCA	exon	KRBA1	protein-coding
chr3:126858798:126859299	1.72415	0.000746001	0.0703538	BRCA	intron	PLXNA1	protein-coding
chr17:20542103:20542604	-1.04947	0.000748126	0.0704908	BRCA	Intergenic	CDRT15L2	protein-coding
chr2:120959391:120959892	-1.25596	0.000751289	0.0706936	BRCA	intron	GLI2	protein-coding
chr1:197775245:197775746	-1.02391	0.000753111	0.0708213	BRCA	promoter-TSS	DENND1B	protein-coding
chr12:100221476:100221977	1.09525	0.000753322	0.0708213	BRCA	non-coding	ACTR6	protein-coding
chr15:79762896:79763397	-1.2314	0.000753709	0.070826	BRCA	Intergenic	MTHFS	protein-coding
chr8:48699175:48699676	-1.6528	0.000754543	0.0708726	BRCA	TTS	EFCAB1	protein-coding
chr2:79788333:79788834	-1.40517	0.000756271	0.0708823	BRCA	intron	MIR8080	ncRNA
chr18:59697168:59697669	-1.37503	0.000756672	0.0708823	BRCA	promoter-TSS	CCBE1	protein-coding
chr17:44014743:44015244	-1.12583	0.000757553	0.0709331	BRCA	promoter-TSS	TMEM101	protein-coding
chr21:37742360:37742861	-1.35537	0.000757937	0.0709374	BRCA	intron	KCNJ6	protein-coding
chr20:3744919:3745420	1.70301	0.000759465	0.0709618	BRCA	intron	HSPA12B	protein-coding
chr8:124864925:124865426	1.21783	0.00075998	0.0709618	BRCA	Intergenic	MIR4662B	ncRNA
chr11:78786707:78787208	1.08436	0.000760473	0.0709618	BRCA	exon	NARS2	protein-coding
chr6:13425147:13425648	1.42984	0.000760577	0.0709618	BRCA	intron	GFOD1	protein-coding
chr9:14452558:14453059	-1.2223	0.000760903	0.0709618	BRCA	intron	NFIB	protein-coding
chr6:106545875:106546376	1.67815	0.000761755	0.0710097	BRCA	intron	CRYBG1	protein-coding
chr14:22494519:22495020	-1.51888	0.000762908	0.0710814	BRCA	Intergenic	LOC105370401	ncRNA
chr16:67399336:67399837	-1.06428	0.000765572	0.0712081	BRCA	intron	TPPP3	protein-coding
chr3:54122143:54122644	-1.08378	0.000766251	0.0712104	BRCA	promoter-TSS	CACNA2D3	protein-coding
chr7:43785358:43785859	1.16198	0.000766394	0.0712104	BRCA	intron	BLVRA	protein-coding
chr3:32557619:32558120	-1.48074	0.000767699	0.0712104	BRCA	intron	DYNC1LI1	protein-coding
chr10:6211576:6212077	1.25419	0.000767745	0.0712104	BRCA	intron	PFKFB3	protein-coding
chr3:45664482:45664983	-1.07874	0.00076798	0.0712104	BRCA	intron	LIMD1-AS1	ncRNA
chr3:65133660:65134161	-1.40821	0.000769305	0.0712277	BRCA	Intergenic	ADAMTS9	protein-coding
chr1:61358734:61359235	1.0969	0.00076972	0.0712277	BRCA	intron	NFIA-AS1	ncRNA
chr2:131529263:131529764	-1.06476	0.000769806	0.0712277	BRCA	intron	CCDC74A	protein-coding
chr16:81661011:81661512	-1.09761	0.000769864	0.0712277	BRCA	intron	LOC100129617	ncRNA
chr20:717804:718305	1.07707	0.000770813	0.0712505	BRCA	Intergenic	SCRT2	protein-coding
chr9:136015523:136016024	-1.57737	0.000771542	0.0712505	BRCA	intron	UBAC1	protein-coding
chr1:52842476:52842977	1.12336	0.000771712	0.0712505	BRCA	promoter-TSS	ZYG11A	protein-coding
chr3:149548083:149548584	1.16425	0.000771808	0.0712505	BRCA	intron	TM4SF4	protein-coding
chr15:66372865:66373366	-1.37916	0.000773881	0.0713791	BRCA	Intergenic	MAP2K1	protein-coding
chr6:109371263:109371764	1.1324	0.000774767	0.0714293	BRCA	intron	CD164	protein-coding
chr22:35349305:35349806	1.27797	0.000775454	0.071451	BRCA	Intergenic	MIR6069	ncRNA
chr11:116972654:116973155	-1.21778	0.000775682	0.071451	BRCA	intron	SIK3	protein-coding
chr1:223476253:223476754	-1.48347	0.000778697	0.0716343	BRCA	Intergenic	CCDC185	protein-coding
chr1:38642297:38642798	-1.19409	0.00078033	0.0717144	BRCA	Intergenic	LINC01685	ncRNA
chr3:189212739:189213240	-1.62514	0.000780593	0.0717144	BRCA	intron	TPRG1-AS2	ncRNA
chr7:157000382:157000883	1.31289	0.000781924	0.0717425	BRCA	Intergenic	MNX1-AS2	ncRNA
chr11:69274492:69274993	-1.18168	0.000782611	0.0717435	BRCA	Intergenic	MYEOV	protein-coding
chr5:73204249:73204750	-1.31888	0.000782619	0.0717435	BRCA	Intergenic	LOC340090	ncRNA
chr10:21871010:21871511	1.32532	0.000784688	0.0717934	BRCA	intron	DNAJC1	protein-coding
chr12:96809971:96810472	-1.30673	0.000784874	0.0717934	BRCA	intron	NEDD1	protein-coding
chr5:50667868:50668369	-1.37123	0.000785684	0.0718139	BRCA	exon	PARP8	protein-coding
chr20:21096183:21096684	1.06214	0.000786096	0.0718139	BRCA	intron	LINC00237	ncRNA
chr3:66495666:66496167	-1.18634	0.000786125	0.0718139	BRCA	intron	LRIG1	protein-coding
chr20:38674220:38674721	1.16283	0.000789647	0.0719878	BRCA	Intergenic	SLC32A1	protein-coding
chr7:70571941:70572442	1.43439	0.000789956	0.0719878	BRCA	intron	GALNT17	protein-coding
chr7:64795716:64796217	-1.01249	0.000790087	0.0719878	BRCA	intron	ZNF138	protein-coding
chr21:17786747:17787248	-1.22361	0.000790477	0.0719921	BRCA	intron	C21orf91-OT1	ncRNA
chr10:1732702:1733203	1.04209	0.000792938	0.0720898	BRCA	intron	ADARB2	protein-coding
chr14:50940993:50941494	1.13402	0.000793043	0.0720898	BRCA	intron	PYGL	protein-coding
chr1:81678702:81679203	1.86708	0.000793458	0.0720898	BRCA	intron	ADGRL2	protein-coding
chr4:95061154:95061655	-1.40197	0.000793611	0.0720898	BRCA	intron	BMPR1B	protein-coding
chr6:156028257:156028758	-1.72287	0.000794625	0.0721507	BRCA	Intergenic	MIR1202	ncRNA
chr3:120425815:120426316	1.41713	0.000797153	0.072309	BRCA	intron	FSTL1	protein-coding
chr4:88976461:88976962	-1.6653	0.000797359	0.072309	BRCA	intron	FAM13A	protein-coding
chr3:188960952:188961453	-1.41726	0.000797709	0.072309	BRCA	Intergenic	TPRG1-AS1	ncRNA
chr5:10695010:10695511	1.01907	0.000797917	0.072309	BRCA	intron	DAP	protein-coding
chr18:63259398:63259899	-1.45251	0.000798092	0.072309	BRCA	intron	BCL2	protein-coding
chr2:10500592:10501093	1.45948	0.000799289	0.0723862	BRCA	Intergenic	ODC1-DT	ncRNA
chr8:122909401:122909902	1.59232	0.000800215	0.0724388	BRCA	intron	DERL1	protein-coding
chr3:57538390:57538891	-1.00415	0.000800635	0.0724438	BRCA	intron	DNAH12	protein-coding
chr7:641185:641686	1.49746	0.000801065	0.0724438	BRCA	intron	LOC101926963	ncRNA
chr1:215476004:215476505	-1.67416	0.000801307	0.0724438	BRCA	Intergenic	KCTD3	protein-coding
chr16:675384:675885	-1.00538	0.000801693	0.0724475	BRCA	promoter-TSS	RHBDL1	protein-coding
chr2:223025280:223025781	-1.43008	0.000803454	0.0725496	BRCA	Intergenic	KCNE4	protein-coding
chr6:146904835:146905336	-1.19186	0.000803514	0.0725496	BRCA	intron	KATNBL1P6	pseudo
chr1:158989380:158989881	-1.17357	0.000806465	0.0727534	BRCA	Intergenic	IFI16	protein-coding
chr1:205703579:205704080	-1.19565	0.000807897	0.0728197	BRCA	Intergenic	SLC45A3	protein-coding
chr11:66363211:66363712	1.19809	0.000808778	0.0728197	BRCA	non-coding	SLC29A2	protein-coding
chr18:53657187:53657688	-1.52087	0.000809282	0.0728197	BRCA	Intergenic	LINC01917	ncRNA
chr19:18306754:18307255	1.53046	0.000813135	0.0730156	BRCA	3' UTR	LSM4	protein-coding
chr1:175520263:175520764	-1.94115	0.000813506	0.0730156	BRCA	intron	TNR	protein-coding
chr2:113117576:113118077	-1.71244	0.000813584	0.0730156	BRCA	promoter-TSS	IL1RN	protein-coding
chr1:202292235:202292736	1.30015	0.000813587	0.0730156	BRCA	intron	UBE2T	protein-coding
chr7:17010819:17011320	1.25531	0.000814216	0.0730156	BRCA	Intergenic	AGR3	protein-coding
chr3:189170471:189170972	-1.19978	0.000814755	0.0730156	BRCA	Intergenic	TPRG1	protein-coding
chr1:163248137:163248638	-1.55351	0.000815048	0.0730156	BRCA	intron	RGS5	protein-coding
chr9:114178964:114179465	1.2819	0.000815283	0.0730156	BRCA	intron	COL27A1	protein-coding
chr6:34319506:34320007	1.22031	0.000816086	0.0730454	BRCA	intron	SMIM29	protein-coding
chr17:11619099:11619600	-1.42339	0.000816315	0.0730454	BRCA	intron	DNAH9	protein-coding
chr2:10762600:10763101	1.47866	0.000817317	0.0731039	BRCA	intron	ATP6V1C2	protein-coding
chr12:13390439:13390940	-1.38599	0.000818407	0.0731702	BRCA	Intergenic	LINC01559	ncRNA
chr1:27522229:27522730	-1.4682	0.000819904	0.0732313	BRCA	Intergenic	WASF2	protein-coding
chr4:140659412:140659913	-1.51263	0.000820328	0.0732313	BRCA	exon	TNRC18P1	pseudo
chr5:44762319:44762820	-1.05416	0.000820482	0.0732313	BRCA	intron	MRPS30-DT	ncRNA
chr1:223364984:223365485	-1.16586	0.000822713	0.0733517	BRCA	Intergenic	SUSD4	protein-coding
chr3:96394490:96394991	-1.28977	0.000823168	0.0733517	BRCA	Intergenic	MIR8060	ncRNA
chr10:126081869:126082370	1.10219	0.000823233	0.0733517	BRCA	intron	FANK1-AS1	ncRNA
chr21:45748577:45749078	1.23967	0.000825303	0.0734858	BRCA	intron	PCBP3	protein-coding
chr11:112733550:112734051	-1.47338	0.000825516	0.0734858	BRCA	Intergenic	LINC02764	ncRNA
chr2:225041840:225042341	-1.11866	0.00082647	0.0735104	BRCA	intron	DOCK10	protein-coding
chr17:1908661:1909162	-1.05285	0.000827303	0.0735269	BRCA	Intergenic	RPA1	protein-coding
chr11:34789363:34789864	1.29677	0.000828857	0.0736339	BRCA	Intergenic	PDHX	protein-coding
chr5:3590846:3591347	-1.56729	0.000829447	0.073652	BRCA	Intergenic	IRX1	protein-coding
chr5:50440570:50441071	-1.47294	0.000830679	0.0736531	BRCA	intron	EMB	protein-coding
chr16:1793515:1794016	-1.5347	0.000830929	0.0736531	BRCA	promoter-TSS	IGFALS	protein-coding
chr19:17791139:17791640	1.12928	0.000831793	0.0736531	BRCA	Intergenic	B3GNT3	protein-coding
chr1:160176571:160177072	-1.81057	0.000833295	0.0736531	BRCA	promoter-TSS	ATP1A4	protein-coding
chr4:11730446:11730947	-1.51946	0.000833523	0.0736531	BRCA	Intergenic	LINC02360	ncRNA
chr4:41640932:41641433	1.46043	0.000833536	0.0736531	BRCA	intron	LIMCH1	protein-coding
chr7:7221694:7222195	1.60748	0.000833668	0.0736531	BRCA	intron	LOC101927354	ncRNA
chr5:42931971:42932472	1.64217	0.000833988	0.0736531	BRCA	Intergenic	FLJ32255	ncRNA
chr7:85630903:85631404	-1.91295	0.00083535	0.0737114	BRCA	Intergenic	LINC00972	ncRNA
chr2:39547770:39548271	1.0919	0.000835813	0.0737212	BRCA	intron	MAP4K3-DT	ncRNA
chr13:20505950:20506451	1.04586	0.000837001	0.073795	BRCA	intron	CRYL1	protein-coding
chr15:98754344:98754845	-1.3562	0.000838545	0.0739001	BRCA	intron	MIR4714	ncRNA
chr1:119711656:119712157	1.7383	0.000839635	0.073934	BRCA	promoter-TSS	PHGDH	protein-coding
chr16:4328870:4329371	-1.33764	0.000840331	0.073939	BRCA	promoter-TSS	GLIS2-AS1	ncRNA
chr18:76619228:76619729	-1.37863	0.000840396	0.073939	BRCA	promoter-TSS	LINC00683	ncRNA
chr16:2498159:2498660	1.14421	0.000841023	0.07395	BRCA	intron	ATP6V0C	protein-coding
chr17:1090343:1090844	-1.36724	0.000841348	0.07395	BRCA	intron	ABR	protein-coding
chr8:22928388:22928889	-1.47571	0.000841579	0.07395	BRCA	promoter-TSS	PEBP4	protein-coding
chr11:77372733:77373234	1.54934	0.000842205	0.0739527	BRCA	intron	GDPD4	protein-coding
chr18:23105811:23106312	1.29532	0.000843604	0.0739527	BRCA	Intergenic	CABLES1	protein-coding
chr17:69452811:69453312	1.01635	0.00084375	0.0739527	BRCA	intron	LOC105371880	ncRNA
chr16:16014775:16015276	1.14078	0.000844121	0.0739527	BRCA	intron	ABCC1	protein-coding
chr17:76000355:76000856	1.25033	0.000844288	0.0739527	BRCA	promoter-TSS	CDK3	protein-coding
chr14:53327607:53328108	1.32737	0.000844429	0.0739527	BRCA	Intergenic	LOC101927620	ncRNA
chr15:61889725:61890226	-1.45744	0.000846198	0.0740768	BRCA	intron	LINC02349	ncRNA
chr18:25113640:25114141	-1.41061	0.000847695	0.0740782	BRCA	intron	LINC01894	ncRNA
chr1:208499609:208500110	-1.54931	0.000848674	0.0740782	BRCA	Intergenic	LINC01717	ncRNA
chr6:166309106:166309607	-1.68836	0.000848686	0.0740782	BRCA	promoter-TSS	PRR18	protein-coding
chr2:232322506:232323007	-1.32512	0.000849401	0.0741098	BRCA	intron	ALPP	protein-coding
chr5:168577882:168578383	-1.01097	0.000849869	0.0741185	BRCA	intron	PANK3	protein-coding
chr4:76692233:76692734	-1.20519	0.000851481	0.0741987	BRCA	intron	MIR548AH	ncRNA
chr6:71407438:71407939	-1.22216	0.000852179	0.0742287	BRCA	TTS	MIR30A	ncRNA
chr16:1244836:1245337	-1.07346	0.000852637	0.0742378	BRCA	Intergenic	TPSAB1	protein-coding
chr13:95540778:95541279	1.12158	0.000853425	0.0742405	BRCA	intron	CLDN10-AS1	ncRNA
chr6:158475355:158475856	-1.45036	0.000854264	0.0742405	BRCA	intron	TMEM181	protein-coding
chr14:39884103:39884604	-1.6826	0.000854277	0.0742405	BRCA	Intergenic	FBXO33	protein-coding
chr9:24374861:24375362	-1.54044	0.000855499	0.0742405	BRCA	Intergenic	IZUMO3	protein-coding
chr6:106505791:106506292	1.07089	0.000856256	0.0742755	BRCA	intron	CRYBG1	protein-coding
chr12:122919971:122920472	1.13647	0.000857542	0.0743256	BRCA	TTS	VPS37B	protein-coding
chr3:38004249:38004750	-1.08373	0.000859468	0.074411	BRCA	intron	VILL	protein-coding
chr1:208330171:208330672	-1.3248	0.000861701	0.0744303	BRCA	Intergenic	PLXNA2	protein-coding
chr12:3200509:3201010	-1.39236	0.000861894	0.0744303	BRCA	intron	TSPAN9	protein-coding
chr9:122213897:122214398	1.3931	0.000862262	0.0744303	BRCA	intron	LHX6	protein-coding
chr8:124850873:124851374	1.30108	0.000862419	0.0744303	BRCA	Intergenic	MIR4662B	ncRNA
chr3:4782657:4783158	-1.41752	0.000862652	0.0744303	BRCA	intron	EGOT	ncRNA
chr18:21270448:21270949	-1.44379	0.000863949	0.0745116	BRCA	intron	GREB1L	protein-coding
chr12:124909853:124910354	1.14233	0.000866884	0.0746727	BRCA	Intergenic	UBC	protein-coding
chr1:40923578:40924079	-1.13719	0.000868058	0.0747431	BRCA	Intergenic	CTPS1	protein-coding
chr4:140094040:140094541	1.17501	0.000869412	0.074829	BRCA	intron	LOC101927516	ncRNA
chr4:152936013:152936514	-1.03829	0.000869906	0.0748408	BRCA	promoter-TSS	0	0
chr18:36124640:36125141	-1.34276	0.000872064	0.0749957	BRCA	intron	SLC39A6	protein-coding
chr1:176691560:176692061	-1.16784	0.000872776	0.0750262	BRCA	TTS	PAPPA2	protein-coding
chr18:46333670:46334171	-1.37589	0.000873766	0.0750498	BRCA	promoter-TSS	RNF165	protein-coding
chr5:44596612:44597113	-1.50971	0.000874337	0.0750652	BRCA	Intergenic	LINC02224	ncRNA
chr5:10727039:10727540	1.4759	0.000874964	0.0750652	BRCA	intron	DAP	protein-coding
chr16:21360024:21360525	1.15774	0.000875471	0.0750652	BRCA	intron	SNX29P1	pseudo
chr4:95102382:95102883	-1.30318	0.000875718	0.0750652	BRCA	intron	BMPR1B	protein-coding
chr2:42926598:42927099	1.04411	0.000876168	0.0750652	BRCA	Intergenic	LINC01819	ncRNA
chr11:93567510:93568011	2.1452	0.000876461	0.0750652	BRCA	Intergenic	SMCO4	protein-coding
chr1:209545717:209546218	-1.87288	0.000878001	0.0751062	BRCA	Intergenic	CAMK1G	protein-coding
chr1:209527206:209527707	-1.70645	0.000885307	0.0755634	BRCA	Intergenic	CAMK1G	protein-coding
chr8:124585983:124586484	1.28359	0.000885757	0.0755634	BRCA	intron	NDUFB9	protein-coding
chr3:40505713:40506214	-1.0382	0.000886857	0.0756068	BRCA	promoter-TSS	ZNF620	protein-coding
chr4:57796713:57797214	-1.66888	0.000887097	0.0756068	BRCA	Intergenic	LINC02380	ncRNA
chr19:41112607:41113108	1.25878	0.000888866	0.0756893	BRCA	Intergenic	CYP2F1	protein-coding
chr2:74734916:74735417	1.19661	0.000889051	0.0756893	BRCA	Intergenic	SEMA4F	protein-coding
chr4:132345213:132345714	1.08118	0.000889146	0.0756893	BRCA	Intergenic	LINC01256	ncRNA
chr4:17492326:17492827	-1.39281	0.000890434	0.0757374	BRCA	intron	QDPR	protein-coding
chr3:64207271:64207772	-1.20791	0.000891908	0.075832	BRCA	intron	PRICKLE2	protein-coding
chr8:100872479:100872980	1.26241	0.000893232	0.0758529	BRCA	Intergenic	YWHAZ	protein-coding
chr6:13467146:13467647	1.46356	0.000894322	0.0758529	BRCA	intron	GFOD1	protein-coding
chr11:119361234:119361735	-1.11679	0.000896619	0.0759556	BRCA	intron	USP2	protein-coding
chr4:47410234:47410735	-1.6242	0.000897071	0.0759633	BRCA	intron	COMMD8	protein-coding
chr14:26598096:26598597	-1.64325	0.00089883	0.0760508	BRCA	promoter-TSS	LINC02588	ncRNA
chr16:77937732:77938233	1.57744	0.000900583	0.0761684	BRCA	intron	CLEC3A	protein-coding
chr7:3218476:3218977	-1.83888	0.000901453	0.0762113	BRCA	Intergenic	LOC100129603	ncRNA
chr18:5476266:5476767	-1.36541	0.000902284	0.0762508	BRCA	intron	EPB41L3	protein-coding
chr15:25388790:25389291	-1.47541	0.000902955	0.0762721	BRCA	intron	UBE3A	protein-coding
chr2:226031199:226031700	-1.18052	0.000903263	0.0762721	BRCA	Intergenic	LOC646736	ncRNA
chr18:6993992:6994493	-1.05786	0.000905248	0.076409	BRCA	intron	LOC101927188	ncRNA
chr16:13463507:13464008	1.88002	0.000905725	0.0764185	BRCA	Intergenic	ERCC4	protein-coding
chr4:17206872:17207373	-1.67076	0.000906239	0.0764216	BRCA	Intergenic	LINC02493	ncRNA
chr5:149754427:149754928	1.60665	0.000907573	0.0764216	BRCA	intron	PPARGC1B	protein-coding
chr4:6191389:6191890	1.09366	0.000907799	0.0764216	BRCA	intron	JAKMIP1	protein-coding
chr7:13414727:13415228	-1.91853	0.000907947	0.0764216	BRCA	Intergenic	ETV1	protein-coding
chr8:89203247:89203748	-1.8185	0.000908619	0.0764475	BRCA	Intergenic	LOC101929709	ncRNA
chr3:59914180:59914681	-1.34166	0.000909494	0.0764813	BRCA	intron	FHIT	protein-coding
chr10:97718570:97719071	1.22699	0.000909749	0.0764813	BRCA	TTS	MARVELD1	protein-coding
chr2:86305606:86306107	1.10936	0.000911875	0.076575	BRCA	intron	0	0
chr5:69493970:69494471	-1.08775	0.000912599	0.076598	BRCA	intron	OCLN	protein-coding
chr17:45639219:45639720	-1.38536	0.00091385	0.076598	BRCA	non-coding	LINC02210-CRHR1	protein-coding
chr13:70444397:70444898	-1.48017	0.000914079	0.076598	BRCA	Intergenic	KLHL1	protein-coding
chr1:162273845:162274346	-1.26542	0.000914099	0.076598	BRCA	intron	MIR556	ncRNA
chr1:208244184:208244685	-1.00597	0.00091542	0.0766204	BRCA	promoter-TSS	PLXNA2	protein-coding
chr7:94350685:94351186	-1.45308	0.000917797	0.0767526	BRCA	Intergenic	COL1A2-AS1	ncRNA
chr8:38823989:38824490	1.13261	0.000919553	0.0768374	BRCA	intron	TACC1	protein-coding
chr2:73049926:73050427	1.80409	0.000921796	0.0769281	BRCA	intron	SFXN5	protein-coding
chr1:210151037:210151538	-1.59925	0.00092186	0.0769281	BRCA	intron	SERTAD4	protein-coding
chr16:56919381:56919882	1.14375	0.00092203	0.0769281	BRCA	Intergenic	HERPUD1	protein-coding
chr4:114615983:114616484	1.67507	0.000926077	0.0771809	BRCA	intron	UGT8	protein-coding
chr10:6195135:6195636	1.19536	0.000926163	0.0771809	BRCA	intron	PFKFB3	protein-coding
chr19:29389475:29389976	2.6858	0.000926924	0.0772017	BRCA	intron	LOC284395	ncRNA
chr3:189295062:189295563	-1.45505	0.000927149	0.0772017	BRCA	intron	TPRG1-AS2	ncRNA
chr20:50009381:50009882	1.05775	0.000927926	0.0772357	BRCA	Intergenic	SNAI1	protein-coding
chr15:25436666:25437167	-1.32853	0.000928729	0.0772719	BRCA	intron	UBE3A	protein-coding
chr7:22372820:22373321	1.33698	0.000929134	0.077275	BRCA	Intergenic	RAPGEF5	protein-coding
chr17:44170387:44170888	-1.6119	0.000930269	0.0772775	BRCA	promoter-TSS	ASB16	protein-coding
chr10:72384906:72385407	1.30293	0.00093178	0.0772925	BRCA	intron	DNAJB12	protein-coding
chr8:100847371:100847872	1.20731	0.000933427	0.0772925	BRCA	Intergenic	YWHAZ	protein-coding
chr8:124748690:124749191	1.46426	0.000933964	0.0772925	BRCA	Intergenic	MTSS1	protein-coding
chr7:75888393:75888894	1.04653	0.000934266	0.0772925	BRCA	non-coding	RHBDD2	protein-coding
chr16:46900390:46900891	1.24006	0.000934754	0.0772925	BRCA	intron	SNORD148	snoRNA
chr9:17906682:17907183	-1.68357	0.000935174	0.0772925	BRCA	Intergenic	SH3GL2	protein-coding
chr12:121128856:121129357	1.85033	0.000935183	0.0772925	BRCA	Intergenic	P2RX7	protein-coding
chr3:59424557:59425058	-1.40774	0.000937781	0.0773596	BRCA	Intergenic	LOC339902	ncRNA
chr20:4600879:4601380	1.41863	0.00093784	0.0773596	BRCA	Intergenic	PRNP	protein-coding
chr3:189103216:189103717	-1.1775	0.000940497	0.0775439	BRCA	Intergenic	TPRG1	protein-coding
chr8:143874203:143874704	-1.7063	0.00094088	0.077545	BRCA	intron	EPPK1	protein-coding
chr1:212665423:212665924	-1.53947	0.000941288	0.0775482	BRCA	Intergenic	BATF3	protein-coding
chr12:110934458:110934959	1.23105	0.000942444	0.0775723	BRCA	Intergenic	LINC01405	ncRNA
chr3:181301264:181301765	-1.09913	0.00094429	0.0776526	BRCA	intron	RNU6-8	snRNA
chr15:97239079:97239580	-1.27485	0.000944406	0.0776526	BRCA	Intergenic	LINC02254	ncRNA
chr12:57898309:57898810	1.00929	0.000946043	0.0777263	BRCA	Intergenic	LOC283387	ncRNA
chr2:238033930:238034431	1.4174	0.000947205	0.077733	BRCA	intron	SCLY	protein-coding
chr9:69380237:69380738	-1.24169	0.000947342	0.077733	BRCA	intron	FAM189A2	protein-coding
chr11:78828553:78829054	1.24633	0.00094777	0.077733	BRCA	intron	NARS2	protein-coding
chr16:12188299:12188800	1.53294	0.000947977	0.077733	BRCA	intron	SNX29	protein-coding
chr1:117632341:117632842	-1.58711	0.000948803	0.07774	BRCA	Intergenic	TENT5C	protein-coding
chr3:124779748:124780249	1.87834	0.000949502	0.0777632	BRCA	intron	MIR544B	ncRNA
chr2:9661197:9661698	-1.60417	0.000949828	0.0777632	BRCA	Intergenic	YWHAQ	protein-coding
chr15:25450084:25450585	-1.44455	0.000950584	0.0777948	BRCA	Intergenic	UBE3A	protein-coding
chr1:194658034:194658535	1.05091	0.000951873	0.0778395	BRCA	Intergenic	LINC01031	ncRNA
chr11:127628103:127628604	1.01189	0.000952579	0.0778417	BRCA	Intergenic	LINC02712	ncRNA
chr20:1812992:1813493	1.10613	0.00095277	0.0778417	BRCA	Intergenic	LOC100289473	pseudo
chr1:204075037:204075538	-1.02543	0.000953012	0.0778417	BRCA	intron	SOX13	protein-coding
chr17:81335657:81336158	1.11215	0.000956793	0.0780314	BRCA	Intergenic	LINC00482	ncRNA
chr19:29806022:29806523	1.08076	0.000956822	0.0780314	BRCA	Intergenic	CCNE1	protein-coding
chr11:71589400:71589901	1.01742	0.000959893	0.0781885	BRCA	Intergenic	KRTAP5-11	protein-coding
chr11:32852107:32852608	1.32029	0.000961331	0.0781885	BRCA	intron	PRRG4	protein-coding
chr17:1086798:1087299	-1.10672	0.000962594	0.0781885	BRCA	intron	ABR	protein-coding
chr15:61607639:61608140	-1.21345	0.000962708	0.0781885	BRCA	Intergenic	LINC02349	ncRNA
chr20:43088233:43088734	-1.38095	0.000962724	0.0781885	BRCA	intron	PTPRT	protein-coding
chr3:56929978:56930479	-1.23152	0.000963399	0.078203	BRCA	intron	ARHGEF3-AS1	ncRNA
chr14:32936577:32937078	-1.10908	0.000965578	0.0783496	BRCA	Intergenic	NPAS3	protein-coding
chr2:240832170:240832671	1.44907	0.000966545	0.0783978	BRCA	Intergenic	KIF1A	protein-coding
chr16:31216524:31217025	-1.39021	0.000966944	0.0783998	BRCA	exon	PYDC1	protein-coding
chr3:150737745:150738246	-1.11288	0.000968882	0.0785196	BRCA	intron	LOC101928105	ncRNA
chr16:11619176:11619677	1.21093	0.000969874	0.0785196	BRCA	Intergenic	LITAF	protein-coding
chr8:50435257:50435758	-1.03673	0.000969885	0.0785196	BRCA	intron	SNTG1	protein-coding
chr1:237470846:237471347	1.36789	0.000970279	0.0785196	BRCA	promoter-TSS	MIR4428	ncRNA
chr17:44170897:44171398	-1.30712	0.000970446	0.0785196	BRCA	intron	ASB16	protein-coding
chr6:3023722:3024223	1.23915	0.000970666	0.0785196	BRCA	promoter-TSS	HTATSF1P2	pseudo
chr10:85193671:85194172	-1.64672	0.000971721	0.0785746	BRCA	non-coding	LINC01519	ncRNA
chr5:52404355:52404856	-1.83583	0.000972952	0.0786438	BRCA	Intergenic	PELO	protein-coding
chr2:124688922:124689423	-1.46503	0.000973867	0.0786875	BRCA	intron	CNTNAP5	protein-coding
chr12:87444590:87445091	-1.25205	0.000975873	0.0787889	BRCA	Intergenic	LOC105369879	ncRNA
chr7:27611030:27611531	1.34791	0.000976668	0.0788228	BRCA	intron	TSL	ncRNA
chr21:22855554:22856055	-1.51361	0.00097757	0.0788652	BRCA	Intergenic	MIR6130	ncRNA
chr5:162286719:162287220	-1.10224	0.000978308	0.0788944	BRCA	Intergenic	GABRG2	protein-coding
chr12:50715116:50715617	1.04531	0.000979686	0.0789752	BRCA	intron	ATF1	protein-coding
chr5:56917480:56917981	1.38551	0.00098286	0.0791526	BRCA	TTS	SETD9	protein-coding
chr9:22446503:22447004	-1.49219	0.000983054	0.0791526	BRCA	promoter-TSS	DMRTA1	protein-coding
chr1:222105279:222105780	-1.74229	0.000983395	0.0791526	BRCA	Intergenic	LINC02257	ncRNA
chr10:37479437:37479938	-1.35209	0.000985119	0.0792305	BRCA	Intergenic	MTRNR2L7	protein-coding
chr17:30550472:30550973	1.08994	0.00098777	0.0793611	BRCA	Intergenic	SMURF2P1-LRRC37BP1	pseudo
chr7:135877780:135878281	2.0138	0.000987877	0.0793611	BRCA	Intergenic	MTPN	protein-coding
chr9:94950306:94950807	1.14348	0.00098846	0.0793776	BRCA	intron	LOC101928119	ncRNA
chr6:166660241:166660742	-1.71551	0.000989659	0.0794434	BRCA	intron	RPS6KA2	protein-coding
chr1:68143384:68143885	-1.60285	0.00099024	0.0794447	BRCA	intron	MIR1262	ncRNA
chr19:38383088:38383589	1.49755	0.000991432	0.0794447	BRCA	TTS	GGN	protein-coding
chr19:16986261:16986762	1.74242	0.000992056	0.0794447	BRCA	intron	CPAMD8	protein-coding
chr7:47309942:47310443	1.33256	0.000992269	0.0794447	BRCA	intron	SNORD151	snoRNA
chr4:95064155:95064656	-1.49567	0.000992693	0.0794447	BRCA	intron	BMPR1B	protein-coding
chr7:87039692:87040193	-1.61452	0.000992704	0.0794447	BRCA	intron	KIAA1324L	protein-coding
chr10:13138598:13139099	1.29241	0.000995418	0.0795709	BRCA	TTS	MCM10	protein-coding
chr21:38234671:38235172	-1.06993	0.000996252	0.0796072	BRCA	intron	KCNJ15	protein-coding
chr22:30302088:30302589	1.19347	0.000996792	0.0796184	BRCA	intron	CASTOR1	protein-coding
chr20:17763118:17763619	1.40772	0.000997674	0.0796184	BRCA	Intergenic	BANF2	protein-coding
chr8:32387951:32388452	-1.53198	0.000997909	0.0796184	BRCA	intron	NRG1-IT3	ncRNA
chr4:140594910:140595411	-1.76516	0.000999406	0.0797075	BRCA	Intergenic	UCP1	protein-coding
chr7:135798019:135798520	1.66196	0.00100076	0.0797111	BRCA	Intergenic	FAM180A	protein-coding
chr6:151815564:151816065	-1.52225	0.00100097	0.0797111	BRCA	intron	ESR1	protein-coding
chr5:76402963:76403464	-1.31778	0.0010034	0.0798382	BRCA	promoter-TSS	IQGAP2	protein-coding
chr14:64997077:64997578	1.38247	0.00100406	0.0798382	BRCA	intron	FNTB	protein-coding
chr18:14457978:14458479	-1.31132	0.00100434	0.0798382	BRCA	Intergenic	CXADRP3	pseudo
chr7:16060974:16061475	-1.36575	0.00100543	0.0798382	BRCA	Intergenic	CRPPA-AS1	ncRNA
chr7:3861994:3862495	-1.61513	0.00100561	0.0798382	BRCA	intron	SDK1	protein-coding
chr2:99475121:99475622	1.33144	0.00100632	0.0798629	BRCA	intron	REV1	protein-coding
chr17:924678:925179	-1.19295	0.00100668	0.0798629	BRCA	intron	LOC101927727	ncRNA
chr11:69273862:69274363	-1.24549	0.00100773	0.0798853	BRCA	Intergenic	MYEOV	protein-coding
chr1:196941428:196941929	-1.38883	0.00100841	0.0799089	BRCA	Intergenic	CFHR2	protein-coding
chr6:53474508:53475009	-1.03318	0.00100946	0.0799621	BRCA	Intergenic	GCLC	protein-coding
chr1:185491537:185492038	-1.46818	0.00101032	0.08	BRCA	Intergenic	LINC01350	ncRNA
chr10:28930748:28931249	1.37466	0.00101132	0.0800493	BRCA	Intergenic	C10orf126	protein-coding
chr9:93504557:93505058	1.25085	0.00101291	0.080145	BRCA	intron	FAM120AOS	protein-coding
chr9:133387652:133388153	1.04086	0.00101872	0.0804377	BRCA	intron	SURF4	protein-coding
chr5:53478320:53478821	-1.08283	0.00101878	0.0804377	BRCA	Intergenic	FST	protein-coding
chr2:77830992:77831493	-1.0734	0.00101917	0.0804377	BRCA	intron	LINC01851	ncRNA
chr15:85689660:85690161	-1.2092	0.00102015	0.0804529	BRCA	intron	LOC101929679	ncRNA
chr19:12314463:12314964	-1.39686	0.00102025	0.0804529	BRCA	Intergenic	ZNF563	protein-coding
chr1:27013334:27013835	1.51969	0.00102247	0.0805424	BRCA	promoter-TSS	TENT5B	protein-coding
chr14:64235518:64236019	1.00327	0.00102254	0.0805424	BRCA	intron	SYNE2	protein-coding
chr1:223834790:223835291	-1.61553	0.00102413	0.0805802	BRCA	intron	TP53BP2	protein-coding
chr17:58336391:58336892	-1.08305	0.00102424	0.0805802	BRCA	promoter-TSS	TSPOAP1-AS1	ncRNA
chr7:142356101:142356602	-1.02854	0.00102425	0.0805802	BRCA	Intergenic	TRY2P	pseudo
chr12:30361084:30361585	-1.44753	0.00102567	0.0805802	BRCA	Intergenic	IPO8	protein-coding
chr11:34313051:34313552	1.26739	0.00102597	0.0805802	BRCA	intron	ABTB2	protein-coding
chr1:8462389:8462890	1.20375	0.00102609	0.0805802	BRCA	intron	SNORD128	snoRNA
chr11:36563711:36564212	-1.43313	0.00102716	0.0806034	BRCA	Intergenic	RAG1	protein-coding
chr8:91228309:91228810	1.96534	0.00102939	0.0807222	BRCA	intron	SLC26A7	protein-coding
chr12:102343545:102344046	-1.74655	0.00102944	0.0807222	BRCA	Intergenic	IGF1	protein-coding
chr1:160390295:160390796	-1.19649	0.00103038	0.0807353	BRCA	Intergenic	VANGL2	protein-coding
chr17:75998328:75998829	1.36311	0.00103161	0.0807713	BRCA	intron	CDK3	protein-coding
chr1:9333456:9333957	1.15726	0.00103433	0.0809542	BRCA	intron	SPSB1	protein-coding
chr10:24551132:24551633	1.26694	0.00103566	0.0810187	BRCA	Intergenic	ARHGAP21	protein-coding
chr1:197285500:197286001	-1.78032	0.00103668	0.0810187	BRCA	intron	CRB1	protein-coding
chr4:39574308:39574809	1.34327	0.0010367	0.0810187	BRCA	intron	UGDH-AS1	ncRNA
chr2:218780920:218781421	-1.25719	0.0010376	0.0810588	BRCA	promoter-TSS	CYP27A1	protein-coding
chr3:83934438:83934939	-1.29728	0.00103941	0.0811348	BRCA	Intergenic	LINC00971	ncRNA
chr5:1565777:1566278	1.42157	0.00103973	0.0811348	BRCA	Intergenic	SDHAP3	pseudo
chr2:100414644:100415145	-1.75579	0.00104063	0.0811748	BRCA	intron	CHST10	protein-coding
chr20:695303:695804	1.85865	0.00104151	0.0811834	BRCA	Intergenic	SCRT2	protein-coding
chr6:152040547:152041048	-1.62416	0.0010419	0.0811834	BRCA	intron	SYNE1	protein-coding
chr1:205324818:205325319	-1.0015	0.00104373	0.0811989	BRCA	Intergenic	NUAK2	protein-coding
chr20:3218546:3219047	1.28013	0.00104412	0.0811989	BRCA	intron	ITPA	protein-coding
chr16:66961936:66962437	1.77799	0.00104442	0.0811989	BRCA	intron	CES3	protein-coding
chr17:49821849:49822350	1.15304	0.00104636	0.0813197	BRCA	intron	FLJ45513	protein-coding
chr1:183051616:183052117	-1.77477	0.00104703	0.0813324	BRCA	intron	LAMC1	protein-coding
chr7:50632452:50632953	1.39698	0.00104798	0.0813324	BRCA	intron	DDC	protein-coding
chr5:142239339:142239840	1.13168	0.00104852	0.0813324	BRCA	Intergenic	SPRY4-IT1	ncRNA
chr4:140697557:140698058	-1.49767	0.00104897	0.0813324	BRCA	intron	TNRC18P1	pseudo
[truncated: 2,367 more rows]

## Sheet: TableS3
Table S3: Enrichment of CNA events in different distance bins (for breast and colon)
Row details
Each row is the distance bin
Column details
with CNA- in each distance bin number of peaks having a Copy number alteration
without CNA- in each distance bin number of peaks not having a Copy number alteration
Percentage- Percentage of affected peaks with Copy number alteration
Breast CNA events in gain peaks					Breast CNA events in loss peaks
	with CNA	without CNA	Percentage			with CNA	without CNA	Percentage
(0, 1000]	78	324	0.19403		(0, 1000]	278	354	0.439873
(1000, 2000]	13	111	0.104839		(1000, 2000]	64	93	0.407643
(2000, 5000]	28	161	0.148148		(2000, 5000]	87	150	0.367089
(5000, 10000]	23	105	0.179688		(5000, 10000]	58	139	0.294416
(10000, 15000]	5	45	0.1		(10000, 15000]	26	58	0.309524
(15000, 30000]	8	55	0.126984		(15000, 30000]	52	79	0.396947
(30000, 180000]	1	27	0.0357143		(30000, 900000]	27	122	0.181208
Total	156	828	0.158537			592	995	0.373031
Colon events in gain peaks					Colon events in loss peaks
	with CNA	without CNA	Percentage			with CNA	without CNA	Percentage
(0, 1000]	30	170	0.15		(0, 1000]	56	149	0.273171
(1000, 2000]	8	57	0.123077		(1000, 2000]	24	67	0.263736
(2000, 5000]	18	97	0.156522		(2000, 5000]	42	153	0.215385
(5000, 10000]	11	77	0.125		(5000, 10000]	37	150	0.197861
(10000, 15000]	3	36	0.0769231		(10000, 15000]	21	71	0.228261
(15000, 30000]	8	56	0.125		(15000, 30000]	41	118	0.257862
(30000, 950000]	14	55	0.202899		(30000, 950000]	46	168	0.214953
Total	92	548	0.14375			267	876	0.233596

## Sheet: TableS4
Table S4: Results of TF motif enrichment analysis (related to Figure 2A-D)
Row details
Each row represents a Transcription Factor and its enrichment values
Column details
JASPAR TF- Transcription Factor from the JASPAR dataset
Target Percentage- 100*(number of significant peaks having the TF)/(Total number of significant peaks in the set)
Background Percentage- 100*(number of background peaks having the TF)/(Total number of background peaks in the set)
p-value: Enrichment p-value from fishers test
q-value- corrected p-value through Benjamini-Hochberg
log10(p-value): minus log 10 scale of the p-value described above
Breast Gain							Breast Loss							Colon Gain							Colon Loss
JASPAR TF	Target Percentage	Background Percentage	p-value	Q-value	-log10(p-value)		JASPAR TF	Target Percentage	Background Percentage	p-value	Q-value	-log10(p-value)		JASPAR TF	Target Percentage	Background Percentage	p-value	Q-value	-log10(p-value)		JASPAR TF	Target Percentage	Background Percentage	p-value	Q-value	-log10(p-value)
Id2	9.7561	7.31707	0.0316314	0.294417	1.49988		Id2	5.60807	6.93132	0.946497	0.999999	0.0238807		HSF4	8.4375	7.03125	0.201335	1	0.696081		HSF4	9.27384	7.26159	0.0472684	0.137246	1.32543
HMBOX1	3.45528	3.86179	0.725718	0.937674	0.139232		HMBOX1	5.10397	3.71771	0.0345636	0.18477	1.46138		FOXL1	9.6875	9.84375	0.574647	1	0.240599		FOXL1	15.5731	10.4987	0.000192949	0.00146724	3.71456
Pax2	4.16667	3.76016	0.364553	0.778833	0.438239		Pax2	2.52048	4.47385	0.999067	0.999999	0.000405176		FOXK2	12.1875	13.4375	0.774131	1	0.111185		FOXK2	19.3351	13.4733	9.37591e-05	0.000879184	4.02799
NR4A1	9.85772	11.5854	0.9052	0.992785	0.0432554		NR4A1	11.4052	10.586	0.248	0.678736	0.605549		NRL	10.7812	10.3125	0.427827	1	0.368732		NRL	13.8233	12.5109	0.193266	0.447564	0.713844
USF2	16.9715	10.7724	4.32121e-05	0.0082391	4.3644		USF2	7.75047	11.3422	0.999778	0.999999	9.64237e-05		ELF3	14.5312	17.0312	0.903822	1	0.0439172		ELF3	16.6229	16.7104	0.544678	1	0.26386
ETV4	5.79268	5.58943	0.46127	0.843658	0.336045		ETV4	3.59168	5.29301	0.992209	0.999999	0.00339676		TP73	6.5625	6.71875	0.588749	1	0.23007		TP73	5.86177	6.64917	0.806089	1	0.0936168
SP2	53.8618	50.4065	0.0682188	0.386348	1.1661		SP2	43.5413	51.9219	0.999999	0.999999	4.10859e-07		ZNF263	59.8438	62.5	0.849042	1	0.0710707		ZNF263	53.2808	61.9423	0.999989	1	4.95781e-06
FOSL1::JUNB	14.939	14.7358	0.474724	0.843658	0.323559		FOSL1::JUNB	12.0983	15.3119	0.996388	0.999999	0.00157171		ETV2	9.84375	10.7812	0.739937	1	0.130805		ETV2	9.53631	10.8486	0.865669	1	0.0626483
FEV	6.60569	6.19919	0.391235	0.779284	0.407562		FEV	3.96975	5.92313	0.995692	0.999999	0.00187482		Myog	31.7188	31.7188	0.523944	1	0.280715		Myog	22.3972	29.8338	0.999979	1	8.97183e-06
Ddit3::Cebpa	7.52033	7.72358	0.600538	0.90875	0.22146		Ddit3::Cebpa	8.19156	8.00252	0.448243	0.946107	0.348486		BATF3	2.1875	2.1875	0.575554	1	0.239914		BATF3	0.699913	1.31234	0.954249	1	0.0203384
OTX2	3.96341	4.97967	0.884965	0.990696	0.0530741		OTX2	4.41084	5.04096	0.821234	0.999999	0.0855333		RORA(var.2)	5.625	9.0625	0.993323	1	0.00290939		RORA(var.2)	9.53631	9.27384	0.443043	0.859052	0.353554
PROX1	4.87805	4.87805	0.541639	0.879998	0.26629		PROX1	5.54505	5.10397	0.317688	0.76674	0.498		IRF8	5.15625	8.125	0.987871	1	0.00529974		IRF8	13.8233	7.08661	8.27725e-08	1.47956e-06	7.08211
E2F2	0.914634	0.609756	0.302917	0.741077	0.518676		E2F2	0.378072	0.819156	0.968607	0.999999	0.0138524		MNX1	4.6875	5.3125	0.739165	1	0.131258		MNX1	12.2485	6.73666	4.27907e-06	5.56279e-05	5.36865
MAFF	1.42276	1.21951	0.421993	0.812727	0.374695		MAFF	1.89036	1.44928	0.20307	0.595671	0.692355		HOXC13	9.0625	7.65625	0.209631	1	0.678544		HOXC13	9.27384	8.04899	0.166858	0.398775	0.777654
IRF1	28.0488	26.7276	0.272078	0.717183	0.565306		IRF1	25.2678	26.528	0.802578	0.999999	0.0955127		RHOXF1	7.34375	8.125	0.734837	1	0.133809		RHOXF1	9.36133	6.82415	0.015766	0.055326	1.80228
POU1F1	9.95935	10.2642	0.617524	0.913925	0.209346		POU1F1	12.9175	10.649	0.0269401	0.160518	1.5696		POU4F2	5.78125	7.8125	0.940212	1	0.0267743		POU4F2	10.9361	8.13648	0.0135466	0.0478313	1.86817
SREBF1	17.8862	15.2439	0.0647337	0.377833	1.18887		SREBF1	12.1613	13.8626	0.930231	0.999999	0.0314091		POU3F2	8.28125	7.34375	0.301364	1	0.520908		POU3F2	14.1732	9.44882	0.000286871	0.00197699	3.54231
Prrx2	2.84553	3.45528	0.816766	0.976475	0.0879025		Prrx2	3.27662	3.84373	0.830935	0.999999	0.0804332		E2F8	4.0625	3.125	0.226558	1	0.644821		E2F8	2.88714	2.97463	0.597825	1	0.223426
EGR2	8.94309	11.1789	0.957709	0.997135	0.0187664		EGR2	16.6982	12.2873	0.000246715	0.00403202	3.6078		Creb3l2	5.15625	5.3125	0.598987	1	0.222582		Creb3l2	4.37445	4.89939	0.756776	1	0.121033
VAX2	3.76016	3.76016	0.547114	0.879998	0.261922		VAX2	5.22999	3.59168	0.015177	0.1128	1.81881		Nobox	4.0625	5.3125	0.883118	1	0.0539812		Nobox	6.64917	5.51181	0.146788	0.361908	0.83331
MYC	14.8374	13.1098	0.149108	0.583806	0.8265		MYC	11.4682	12.4764	0.823678	0.999999	0.0842425		FOSL1::JUNB	6.25	16.4062	1	1	7.21608e-10		FOSL1::JUNB	44.5319	18.6352	2.31786e-41	1.10485e-39	40.6349
NEUROD2	5.18293	3.55691	0.0488015	0.348971	1.31157		NEUROD2	4.41084	3.33963	0.0704382	0.287251	1.15219		TCF7L1	19.8438	17.0312	0.110201	0.984923	0.957814		TCF7L1	18.1102	17.6728	0.413619	0.810347	0.3834
Ar	7.11382	7.52033	0.667356	0.914471	0.175642		Ar	9.70384	7.8765	0.0395319	0.205566	1.40305		EGR3	19.6875	22.6562	0.914439	1	0.0388454		EGR3	11.1986	16.1855	0.999798	1	8.78967e-05
RORC	8.73984	7.31707	0.140407	0.570064	0.852613		RORC	9.89288	7.8765	0.0264805	0.159441	1.57707		RXRB	14.8438	10.3125	0.00902855	0.322771	2.04438		RXRB	9.97375	9.36133	0.335585	0.699041	0.474198
SNAI2	24.8984	25.5081	0.641845	0.914471	0.19257		SNAI2	24.6377	24.8267	0.56535	0.999999	0.247682		Rarg(var.2)	3.59375	5.625	0.96941	1	0.0134925		Rarg(var.2)	5.42432	4.46194	0.167318	0.398775	0.776457
PITX3	5.58943	6.30081	0.777092	0.952095	0.109527		PITX3	4.97795	6.42722	0.967031	0.999999	0.0145595		TFAP2C(var.2)	24.2188	20.7812	0.0798803	0.895913	1.09756		TFAP2C(var.2)	13.9983	19.5976	0.999865	1	5.84574e-05
MIXL1	4.36992	3.96341	0.367631	0.778833	0.434588		MIXL1	5.04096	4.09578	0.116946	0.41292	0.932015		MEF2D	11.0938	10.1562	0.325153	1	0.487912		MEF2D	15.4856	10.3237	0.000142832	0.00123703	3.84517
NR1H2::RXRA	0.50813	0.406504	0.5	0.843658	0.30103		NR1H2::RXRA	1.26024	0.567108	0.0301271	0.168948	1.52104		FOXG1	11.0938	11.4062	0.604595	1	0.218536		FOXG1	16.8854	11.4611	0.000122826	0.00111519	3.91071
Lhx8	4.36992	3.65854	0.245519	0.695232	0.609915		Lhx8	6.04915	3.84373	0.00261626	0.0325327	2.58232		Prrx2	3.125	4.0625	0.853437	1	0.0688286		Prrx2	5.07437	3.58705	0.0498597	0.143315	1.30225
ETV6	15.0407	12.1951	0.037914	0.314301	1.4212		ETV6	10.46	12.9805	0.988216	0.999999	0.0051481		Crem	2.8125	2.8125	0.566979	1	0.246433		Crem	2.09974	1.5748	0.218265	0.495428	0.661015
NFIX	23.2724	20.3252	0.0631386	0.377833	1.19971		NFIX	14.0517	19.0926	0.999946	0.999999	2.33724e-05		NFKB1	10	12.8125	0.952734	1	0.0210285		NFKB1	10.3237	12.5109	0.956437	1	0.0193436
FOXL1	8.13008	8.53659	0.658234	0.914471	0.18162		FOXL1	14.1147	9.01071	4.18233e-06	0.000109894	5.37858		NFIC::TLX1	9.375	8.4375	0.311918	1	0.50596		NFIC::TLX1	8.13648	9.27384	0.850527	1	0.0703117
NR3C1	5.4878	6.40244	0.829758	0.978601	0.0810487		NR3C1	8.88469	6.8683	0.0204496	0.132175	1.68932		ZEB1	36.7188	35.4688	0.341873	1	0.466135		ZEB1	24.0595	33.0709	0.999999	1	3.07463e-07
NFIA	19.3089	16.0569	0.0334539	0.294417	1.47555		NFIA	13.8626	16.1311	0.967114	0.999999	0.0145222		REST	1.5625	2.03125	0.799716	1	0.097064		REST	0.524934	1.22485	0.979741	1	0.00888881
Bcl6	18.2927	18.2927	0.523244	0.872553	0.281296		Bcl6	20.1008	18.2735	0.103436	0.380647	0.985327		PBX3	22.5	19.5312	0.108414	0.984923	0.964916		PBX3	21.6098	20.8224	0.341188	0.704546	0.467007
RFX5	4.57317	5.0813	0.73588	0.937674	0.133193		RFX5	5.29301	5.22999	0.5	0.999999	0.30103		TBX1	12.5	11.4062	0.302652	1	0.519056		TBX1	10.8486	11.7235	0.766387	1	0.115552
RARA::RXRG	17.1748	22.0528	0.997318	0.999241	0.00116614		RARA::RXRG	16.1311	19.8488	0.997236	0.999999	0.0012021		Rxra	21.5625	17.0312	0.0236007	0.499985	1.62708		Rxra	14.9606	15.1356	0.569641	1	0.244398
Dlx2	6.50407	4.06504	0.0100414	0.143593	1.9982		Dlx2	5.86011	4.59987	0.0647958	0.271989	1.18845		FOXF2	12.1875	12.9688	0.693428	1	0.158999		FOXF2	16.7104	11.636	0.0003072	0.00207523	3.51258
Myog	33.2317	26.7276	0.000962464	0.0344081	3.01662		Myog	25.2048	27.7253	0.950511	0.999999	0.0220428		TEF	2.8125	2.8125	0.566979	1	0.246433		TEF	2.97463	3.58705	0.826177	1	0.0829271
Arntl	7.52033	4.87805	0.0095559	0.143401	2.01973		Arntl	3.40265	5.16698	0.994609	0.999999	0.00234755		IRF3	4.375	8.4375	0.999053	1	0.000411601		IRF3	12.8609	9.01137	0.00194265	0.00983361	2.7116
Hoxa9	6.30081	6.91057	0.737307	0.937674	0.132352		Hoxa9	8.69565	6.8683	0.0316876	0.175974	1.49911		FOXB1	14.5312	14.2188	0.468261	1	0.329512		FOXB1	24.4969	16.4479	1.13052e-06	1.61665e-05	5.94672
CUX1	1.62602	1.82927	0.697787	0.923922	0.156277		CUX1	2.14241	1.32325	0.0508909	0.244618	1.29336		EN2	6.5625	5.9375	0.364624	1	0.438154		EN2	5.68679	5.51181	0.463778	0.890206	0.333689
GMEB2	0.813008	0.304878	0.112625	0.511281	0.948366		GMEB2	1.26024	0.63012	0.0485747	0.241309	1.31359		Phox2b	6.09375	3.75	0.0348485	0.569524	1.45782		Phox2b	8.39895	5.51181	0.00416885	0.0176636	2.37998
MAFK	4.06504	3.65854	0.362926	0.778833	0.440182		MAFK	4.15879	3.40265	0.152984	0.500038	0.815355		SRY	8.75	9.0625	0.615707	1	0.210626		SRY	14.6107	10.4112	0.00145782	0.00786675	2.83629
RUNX1	25.9146	22.7642	0.0575009	0.377833	1.24033		RUNX1	19.4707	22.5583	0.985335	0.999999	0.00641601		Twist2	7.1875	6.40625	0.328556	1	0.48339		Twist2	8.22397	7.87402	0.40883	0.809172	0.388457
ATF7	3.55691	2.84553	0.221269	0.675681	0.655079		ATF7	3.96975	3.33963	0.197338	0.590982	0.704789		GSC	4.0625	4.84375	0.791785	1	0.101393		GSC	7.87402	4.72441	0.00124009	0.00675555	2.90655
ZBTB7A	22.9675	19.0041	0.0176678	0.211914	1.75282		ZBTB7A	17.0762	20.4789	0.993808	0.999999	0.00269753		SOX10	21.875	20.7812	0.341143	1	0.467063		SOX10	25.1094	21.6098	0.0269084	0.0841073	1.57011
GSC	4.87805	5.38618	0.729952	0.937674	0.136706		GSC	4.97795	5.60807	0.808386	0.999999	0.0923811		FEV	7.03125	7.34375	0.627192	1	0.202599		FEV	4.46194	6.56168	0.989192	1	0.00471953
EGR4	18.9024	19.6138	0.676261	0.914471	0.169886		EGR4	21.109	19.6597	0.166192	0.525203	0.779391		FIGLA	27.8125	22.6562	0.0196898	0.482087	1.70576		FIGLA	17.1479	22.1347	0.99888	1	0.00048648
Dlx4	5.0813	4.06504	0.165752	0.61565	0.780542		Dlx4	3.84373	4.41084	0.813857	0.999999	0.0894518		ZBTB18	18.4375	17.9688	0.44242	1	0.354166		ZBTB18	15.8355	18.3727	0.952222	1	0.0212619
EOMES	11.1789	9.7561	0.169231	0.615922	0.77152		EOMES	8.19156	10.271	0.981533	0.999999	0.00809489		Sox6	20.9375	20.4688	0.445144	1	0.3515		Sox6	23.0096	20.035	0.0465038	0.136411	1.33251
FOSL2::JUNB	14.4309	13.0081	0.197196	0.653698	0.705103		FOSL2::JUNB	11.7832	13.7996	0.960313	0.999999	0.017587		MEIS2	17.5	13.2812	0.0219131	0.482087	1.6593		MEIS2	12.7734	14.5232	0.89965	1	0.0459262
JDP2	10.7724	12.5	0.897169	0.990696	0.0471257		JDP2	11.1531	12.7914	0.930102	0.999999	0.0314692		SREBF2	10.7812	11.5625	0.702701	1	0.15323		SREBF2	11.811	12.7734	0.777657	1	0.109212
MAX::MYC	11.7886	9.14634	0.0327177	0.294417	1.48522		MAX::MYC	6.99433	9.13674	0.988817	0.999999	0.00488406		ELF4	13.5938	16.875	0.95657	1	0.0192833		ELF4	12.5984	14.7857	0.943216	1	0.0253887
NHLH1	22.3577	19.1057	0.0423337	0.327228	1.37331		NHLH1	16.3831	20.4789	0.998752	0.999999	0.000542507		TBX20	12.5	9.53125	0.0539006	0.770778	1.26841		TBX20	11.811	10.6737	0.213465	0.486462	0.670674
YY2	5.28455	4.6748	0.302283	0.741077	0.519586		YY2	3.27662	4.7259	0.985317	0.999999	0.00642409		NRF1	19.6875	22.8125	0.924378	1	0.0341503		NRF1	6.47419	14.4357	1	1	4.35717e-11
INSM1	27.1341	25.813	0.269912	0.715128	0.568777		INSM1	23.0624	26.465	0.98816	0.999999	0.00517257		XBP1	4.21875	4.53125	0.658906	1	0.181176		XBP1	4.19948	4.37445	0.621543	1	0.206529
HOXD11	3.45528	4.06504	0.796502	0.965252	0.0988133		HOXD11	3.1506	3.96975	0.910174	0.999999	0.0408757		MITF	7.8125	6.71875	0.259209	1	0.58635		MITF	7.9615	7.1741	0.263537	0.57756	0.579159
Nr5a2	23.2724	21.2398	0.151589	0.585871	0.819332		Nr5a2	20.0378	21.109	0.785338	0.999999	0.104943		SPIB	15.4688	17.1875	0.817901	1	0.0872994		SPIB	16.098	17.4978	0.829214	1	0.0813334
Hes1	9.45122	7.52033	0.0725984	0.407121	1.13907		Hes1	7.62445	7.81348	0.604862	0.999999	0.218344		TFEB	7.96875	8.59375	0.693866	1	0.158724		TFEB	6.56168	9.53631	0.996505	1	0.00152056
BHLHE40	7.11382	4.77642	0.0177883	0.211914	1.74987		BHLHE40	3.02457	4.66289	0.993811	0.999999	0.00269612		TCF7L2	19.0625	16.4062	0.12081	1	0.917897		TCF7L2	20.21	15.748	0.00320861	0.0141179	2.49368
HES7	8.43496	7.11382	0.156197	0.599629	0.806327		HES7	4.97795	7.12035	0.995497	0.999999	0.00196017		EOMES	12.1875	10.3125	0.165276	1	0.781791		EOMES	10.4112	11.3736	0.789744	1	0.102514
MEIS3	13.4146	12.5	0.295676	0.741077	0.529184		MEIS3	9.01071	10.9641	0.970983	0.999999	0.0127885		ONECUT3	6.71875	6.71875	0.544411	1	0.264073		ONECUT3	11.636	6.91164	6.18183e-05	0.000609657	4.20888
Stat4	17.0732	18.1911	0.761069	0.94659	0.118576		Stat4	22.8733	17.4543	8.34245e-05	0.00159063	4.07871		TEAD4	10.9375	8.90625	0.130912	1	0.883019		TEAD4	15.8355	12.6859	0.0180934	0.0616036	1.74248
LMX1A	4.87805	3.96341	0.190213	0.653698	0.720759		LMX1A	7.3724	4.09578	4.48747e-05	0.000987243	4.348		Nr2e3	4.6875	5.625	0.81179	1	0.0905564		Nr2e3	6.29921	5.5993	0.268048	0.585204	0.571788
NR2F2	12.2967	14.5325	0.935962	0.997135	0.0287417		NR2F2	12.9175	13.4846	0.699968	0.999999	0.154922		RELB	11.7188	11.5625	0.5	1	0.30103		RELB	10.6737	13.2983	0.977122	1	0.0100511
MTF1	3.76016	2.64228	0.100003	0.469092	0.999988		MTF1	2.52048	2.33144	0.408849	0.898345	0.388437		DMRT3	7.03125	4.6875	0.0475534	0.73515	1.32282		DMRT3	6.82415	5.68679	0.149993	0.366649	0.82393
TEAD1	13.8211	12.8049	0.27522	0.71884	0.56032		TEAD1	13.1065	12.8544	0.437065	0.929371	0.359454		MAX::MYC	8.4375	8.75	0.617533	1	0.20934		MAX::MYC	6.3867	9.53631	0.997927	1	0.000901157
SIX1	9.45122	8.43496	0.238606	0.692805	0.622319		SIX1	8.63264	8.12854	0.326967	0.779893	0.485496		HOXD13	19.375	12.0312	0.000195439	0.0206947	3.70899		HOXD13	18.7227	13.2108	0.000194948	0.00146724	3.71008
Klf1	39.4309	29.7764	4.11034e-06	0.00170052	5.38612		Klf1	28.1664	31.758	0.987705	0.999999	0.00537285		FOXO4	9.6875	9.84375	0.574647	1	0.240599		FOXO4	15.5731	10.4987	0.000192949	0.00146724	3.71456
GLIS2	17.0732	17.5813	0.639565	0.914471	0.194115		GLIS2	15.3749	18.2105	0.985563	0.999999	0.00631554		SMAD2::SMAD3::SMAD4	25	24.8438	0.5	1	0.30103		SMAD2::SMAD3::SMAD4	25.0219	25.7218	0.667333	1	0.175657
Nfe2l2	18.0894	15.6504	0.0830753	0.430546	1.08053		Nfe2l2	14.2407	15.3749	0.828819	0.999999	0.0815403		EMX2	3.125	2.8125	0.434732	1	0.361779		EMX2	4.46194	3.93701	0.30116	0.645043	0.521202
MLXIPL	7.11382	3.96341	0.0014766	0.0422307	2.83074		MLXIPL	3.02457	4.34783	0.9811	0.999999	0.00828676		Gata1	8.59375	11.25	0.953963	1	0.0204685		Gata1	22.0472	11.7235	2.44121e-11	5.81822e-10	10.6124
RUNX3	10.061	7.92683	0.057428	0.377833	1.24088		RUNX3	9.64083	8.19156	0.0852543	0.323395	1.06928		Dlx4	4.6875	5.15625	0.6972	1	0.156643		Dlx4	5.86177	4.54943	0.0936263	0.242327	1.0286
MXI1	11.4837	10.061	0.172286	0.615922	0.76375		MXI1	7.62445	8.88469	0.912258	0.999999	0.0398822		Smad4	8.28125	8.75	0.655549	1	0.183395		Smad4	9.27384	8.92388	0.413673	0.810347	0.383342
MGA	15.6504	12.1951	0.0157555	0.204822	1.80257		MGA	9.57782	12.0353	0.988954	0.999999	0.00482398		SPIC	14.5312	19.6875	0.99425	1	0.00250455		SPIC	18.5477	18.6352	0.542807	1	0.265354
FOXP3	8.13008	8.53659	0.658234	0.914471	0.18162		FOXP3	14.1147	9.01071	4.18233e-06	0.000109894	5.37858		ATF7	6.09375	4.84375	0.194822	1	0.710362		ATF7	3.58705	4.37445	0.85767	1	0.0666796
SP8	36.2805	33.2317	0.0848996	0.430546	1.07109		SP8	29.5526	36.0428	0.999958	0.999999	1.81172e-05		E2F1	3.28125	3.125	0.5	1	0.30103		E2F1	1.31234	1.92476	0.907927	1	0.0419493
Mecom	5.28455	5.79268	0.722752	0.937447	0.141011		Mecom	8.38059	6.55325	0.0292304	0.168623	1.53417		TP63	2.1875	2.5	0.709925	1	0.148788		TP63	1.5748	2.71216	0.978933	1	0.00924711
RELB	13.7195	13.7195	0.526113	0.872553	0.278921		RELB	14.0517	13.2955	0.284935	0.727207	0.545254		ERF	8.28125	9.21875	0.755593	1	0.121712		ERF	6.82415	9.01137	0.978119	1	0.00960849
SPI1	15.4472	14.0244	0.204212	0.66514	0.689918		SPI1	11.2791	13.6106	0.979544	0.999999	0.00897625		PKNOX1	11.25	12.8125	0.827679	1	0.0821382		PKNOX1	10.6737	13.7358	0.989346	1	0.00465175
Nkx2-5(var.2)	17.4797	15.9553	0.198852	0.653698	0.70147		Nkx2-5(var.2)	16.8872	16.1941	0.316436	0.76674	0.499714		STAT1	16.0938	17.5	0.772643	1	0.112021		STAT1	17.9353	17.0604	0.310168	0.65954	0.508403
RFX2	4.36992	5.4878	0.894375	0.990696	0.0484805		RFX2	4.66289	6.04915	0.965244	0.999999	0.015363		ELF1	12.9688	14.8438	0.853181	1	0.0689587		ELF1	11.1111	12.9484	0.921434	1	0.0355357
ETS1	11.3821	8.02846	0.00732283	0.127049	2.13532		ETS1	6.17517	7.93951	0.977881	0.999999	0.00971383		ZIC1	21.4062	24.8438	0.936378	1	0.0285487		ZIC1	17.1479	23.0971	0.999844	1	6.78601e-05
ZBTB18	21.5447	19.1057	0.0987905	0.469092	1.00528		ZBTB18	15.4379	18.7146	0.993815	0.999999	0.00269464		MEIS3	13.75	11.5625	0.137207	1	0.862623		MEIS3	10.0612	11.986	0.937797	1	0.027891
TBX19	2.84553	3.55691	0.847194	0.990696	0.0720173		TBX19	3.27662	2.83554	0.268149	0.713402	0.571623		HOXA2	4.84375	5	0.601843	1	0.220517		HOXA2	6.3867	4.63692	0.04063	0.122924	1.39115
NR1A4::RXRA	8.13008	6.70732	0.13172	0.561605	0.880347		NR1A4::RXRA	8.12854	7.56144	0.298747	0.749487	0.524697		MYC	10.7812	16.875	0.999423	1	0.000250814		MYC	7.43657	13.5608	0.999999	1	2.35425e-07
HLTF	5.58943	5.0813	0.344223	0.770923	0.463161		HLTF	5.98614	5.60807	0.352104	0.8154	0.453329		ZNF282	4.84375	4.6875	0.5	1	0.30103		ZNF282	5.33683	3.93701	0.0676881	0.184369	1.16949
GCM2	5.99593	7.92683	0.961926	0.997135	0.0168582		GCM2	7.43541	7.43541	0.526963	0.999999	0.27822		ISX	2.8125	3.28125	0.742055	1	0.129564		ISX	6.3867	3.76203	0.00275369	0.0125009	2.56008
POU5F1B	9.7561	8.53659	0.194872	0.653698	0.710252		POU5F1B	10.334	8.4436	0.0387254	0.203219	1.412		FOS::JUN	6.5625	16.7188	1	1	1.13754e-09		FOS::JUN	44.7069	18.2852	4.39508e-43	2.79332e-41	42.357
Gabpa	15.2439	12.2967	0.0334271	0.294417	1.4759		Gabpa	10.649	12.2873	0.93376	0.999999	0.0297647		SOX8	1.40625	0.3125	0.0321488	0.561624	1.49284		SOX8	1.5748	0.874891	0.0911144	0.237979	1.04041
Srebf1(var.2)	9.14634	4.97967	0.000199519	0.012358	3.70001		Srebf1(var.2)	4.66289	5.54505	0.886869	0.999999	0.0521404		JUN::JUNB(var.2)	7.65625	5.9375	0.133345	1	0.875024		JUN::JUNB(var.2)	4.63692	6.12423	0.952572	1	0.0211021
RFX3	5.0813	6.19919	0.879566	0.990696	0.0557314		RFX3	5.48204	6.36421	0.870344	0.999999	0.0603091		FOXP3	9.6875	9.84375	0.574647	1	0.240599		FOXP3	15.5731	10.4987	0.000192949	0.00146724	3.71456
PHOX2A	5.28455	5.79268	0.722752	0.937447	0.141011		PHOX2A	8.31758	5.29301	0.000443816	0.00650929	3.3528		TFAP2A(var.3)	19.6875	21.875	0.849277	1	0.0709508		TFAP2A(var.3)	10.4987	19.3351	1	1	3.63325e-10
Nr2f6(var.2)	7.62195	6.30081	0.1439	0.571604	0.841939		Nr2f6(var.2)	4.34783	6.93132	0.999412	0.999999	0.000255488		Nr2f6	18.125	17.9688	0.5	1	0.30103		Nr2f6	14.6982	15.6605	0.75785	1	0.120417
POU6F2	8.23171	7.62195	0.338325	0.76859	0.470666		POU6F2	9.07372	6.8683	0.0128508	0.106531	1.89107		Gfi1	11.5625	13.2812	0.845406	1	0.0729349		Gfi1	13.9108	11.4611	0.044804	0.132787	1.34868
Shox2	3.96341	4.26829	0.674918	0.914471	0.170749		Shox2	4.66289	4.66289	0.533528	0.999999	0.272842		SIX1	7.8125	9.6875	0.900856	1	0.0453446		SIX1	9.27384	9.27384	0.528732	0.988348	0.276765
GBX1	3.96341	3.86179	0.5	0.843658	0.30103		GBX1	4.03277	3.96975	0.5	0.999999	0.30103		RORB	6.875	11.0938	0.997	1	0.00130498		RORB	10.4987	12.161	0.906582	1	0.042593
Klf12	28.5569	21.1382	8.46916e-05	0.0121109	4.07216		Klf12	18.5885	22.9364	0.998913	0.999999	0.000472312		THAP1	20.625	26.5625	0.994912	1	0.0022152		THAP1	19.685	23.797	0.992557	1	0.00324471
NR2C2	27.9472	27.6423	0.459923	0.843658	0.337315		NR2C2	25.6459	28.8595	0.980928	0.999999	0.0083628		SRF	3.125	2.65625	0.369568	1	0.432305		SRF	3.06212	2.88714	0.451066	0.871654	0.34576
PAX7	1.62602	2.64228	0.957479	0.997135	0.0188708		PAX7	3.59168	2.39445	0.0301249	0.168948	1.52107		PRDM1	14.8438	15.625	0.679597	1	0.167749		PRDM1	19.685	15.0481	0.00202651	0.0100797	2.69325
TBX21	12.5	9.45122	0.0181535	0.211914	1.74104		TBX21	8.25457	9.76686	0.939462	0.999999	0.0271207		FOXI1	9.6875	9.84375	0.574647	1	0.240599		FOXI1	15.5731	10.4987	0.000192949	0.00146724	3.71456
E2F1	2.23577	1.52439	0.159698	0.605033	0.796701		E2F1	2.20542	1.70132	0.18471	0.562586	0.73351		JDP2	6.40625	14.6875	1	1	1.42581e-07		JDP2	37.5328	15.8355	1.74975e-32	6.25534e-31	31.757
FOSL2::JUN(var.2)	4.77642	4.97967	0.62313	0.913925	0.205421		FOSL2::JUN(var.2)	7.81348	5.41903	0.0040524	0.0445764	2.39229		SNAI2	31.25	27.1875	0.0621719	0.820183	1.20641		SNAI2	19.9475	26.5092	0.999918	1	3.56086e-05
DUXA	5.99593	6.91057	0.820524	0.976962	0.0859088		DUXA	8.56963	6.49023	0.0155856	0.1128	1.80728		FOSL1::JUND	6.25	17.5	1	1	2.88667e-11		FOSL1::JUND	44.7944	18.4602	1.05087e-42	6.011e-41	41.9784
MEIS2	16.3618	15.0407	0.228604	0.681049	0.640917		MEIS2	11.4052	13.1065	0.935226	0.999999	0.0290833		JUNB(var.2)	3.90625	3.90625	0.557267	1	0.253937		JUNB(var.2)	2.79965	3.2371	0.768241	1	0.114503
LHX2	4.47154	4.77642	0.66606	0.914471	0.176486		LHX2	5.41903	4.59987	0.164431	0.523097	0.784015		FOXD1	9.6875	9.84375	0.574647	1	0.240599		FOXD1	15.5731	10.4987	0.000192949	0.00146724	3.71456
NFIC	25.1016	16.9715	5.94586e-06	0.00170052	5.22579		NFIC	16.4461	18.5885	0.948938	0.999999	0.022762		Klf1	35.3125	40.625	0.978115	1	0.00961006		Klf1	36.133	41.0324	0.992849	1	0.00311686
ISX	3.96341	4.26829	0.674918	0.914471	0.170749		ISX	4.66289	4.66289	0.533528	0.999999	0.272842		Rarb	2.96875	2.8125	0.5	1	0.30103		Rarb	2.79965	2.88714	0.59924	1	0.222399
DLX6	4.36992	3.96341	0.367631	0.778833	0.434588		DLX6	4.53686	4.53686	0.533967	0.999999	0.272486		Hmx3	4.0625	6.40625	0.978041	1	0.00964285		Hmx3	8.8364	6.03675	0.0066317	0.0263426	2.17837
TFEC	11.8902	7.62195	0.000890512	0.0344081	3.05036		TFEC	5.86011	8.06553	0.994048	0.999999	0.00259255		ELK4	19.6875	20.4688	0.662237	1	0.178986		ELK4	13.2983	18.5477	0.999761	1	0.000103606
Pou5f1::Sox2	12.2967	13.6179	0.826308	0.978568	0.0828579		Pou5f1::Sox2	14.5558	13.9887	0.342404	0.805988	0.465461		RORC	7.1875	10.3125	0.98131	1	0.00819385		RORC	8.31146	10.5862	0.973336	1	0.011737
TGIF1	13.1098	9.85772	0.0141104	0.187702	1.85046		TGIF1	9.4518	9.01071	0.356496	0.818938	0.447946		KLF13	5	7.03125	0.950366	1	0.0221092		KLF13	3.49956	4.89939	0.96211	1	0.0167751
BCL6B	0.711382	1.01626	0.834907	0.982648	0.0783618		BCL6B	0.882168	1.19723	0.853164	0.999999	0.0689673		EHF	13.5938	16.5625	0.940964	1	0.0264268		EHF	13.8233	14.6982	0.744693	1	0.128023
LHX9	3.96341	4.26829	0.674918	0.914471	0.170749		LHX9	4.66289	4.66289	0.533528	0.999999	0.272842		ERG	7.5	8.59375	0.794416	1	0.0999521		ERG	6.03675	8.31146	0.985809	1	0.00620726
GSX2	8.02846	6.40244	0.0955617	0.460104	1.01972		GSX2	6.23819	6.61626	0.693752	0.999999	0.158796		FOSL2::JUND(var.2)	9.0625	6.09375	0.0284062	0.550573	1.54659		FOSL2::JUND(var.2)	4.98688	5.68679	0.798792	1	0.097566
SHOX	3.96341	4.26829	0.674918	0.914471	0.170749		SHOX	4.66289	4.66289	0.533528	0.999999	0.272842		KLF4	20.7812	23.9062	0.920637	1	0.0359116		KLF4	24.6719	25.1969	0.632462	1	0.198965
SP1	51.3211	48.1707	0.0880966	0.442029	1.05504		SP1	43.7933	49.4014	0.99932	0.999999	0.00029522		GLIS3	2.03125	4.21875	0.992522	1	0.00326005		GLIS3	3.2371	3.76203	0.787098	1	0.103971
ZNF24	9.65447	10.5691	0.772642	0.952095	0.112021		ZNF24	14.4297	10.46	0.000419773	0.0063187	3.37698		CREB3L1	3.90625	5.625	0.942637	1	0.0256556		CREB3L1	4.98688	5.77428	0.823002	1	0.0845991
TCF7L2	11.8902	12.6016	0.708842	0.925811	0.149451		TCF7L2	14.3037	13.1065	0.176439	0.551491	0.753407		NEUROG2	6.40625	7.5	0.810282	1	0.0913636		NEUROG2	7.34908	9.97375	0.989519	1	0.00457564
TBX15	15.5488	13.0081	0.060951	0.377833	1.21502		TBX15	11.2791	13.6736	0.981959	0.999999	0.00790654		NR1H2::RXRA	2.34375	1.40625	0.151424	1	0.819805		NR1H2::RXRA	1.39983	0.96238	0.219665	0.496633	0.65824
MSX1	5.28455	4.47154	0.232008	0.687171	0.634496		MSX1	4.34783	5.10397	0.861603	0.999999	0.064693		ETV4	5.78125	7.5	0.911171	1	0.0403999		ETV4	3.58705	5.77428	0.99513	1	0.00212001
MYBL1	1.82927	1.72764	0.5	0.843658	0.30103		MYBL1	2.0794	1.70132	0.257471	0.697977	0.589272		HOXC11	7.03125	4.21875	0.0192572	0.482087	1.71541		HOXC11	5.24934	4.8119	0.351032	0.717223	0.454654
CUX2	1.52439	1.72764	0.703215	0.925811	0.152912		CUX2	2.20542	1.44928	0.0721438	0.28924	1.1418		MEF2B	8.59375	8.90625	0.616608	1	0.209991		MEF2B	13.9983	9.71129	0.000928538	0.00531124	3.0322
Neurog1	4.87805	4.97967	0.582428	0.897734	0.234758		Neurog1	4.85192	4.59987	0.400973	0.895923	0.396885		MAF::NFE2	8.59375	14.2188	0.999458	1	0.000235569		MAF::NFE2	25.7218	16.8854	1.51035e-07	2.61793e-06	6.82092
GATA5	3.86179	5.4878	0.965526	0.997135	0.0152359		GATA5	6.93132	5.7971	0.108168	0.389133	0.965901		FOSL1::JUN	6.40625	17.5	1	1	5.93491e-11		FOSL1::JUN	46.9816	19.685	1.57206e-44	2.08639e-42	43.8035
Foxq1	9.7561	10.7724	0.793016	0.963068	0.100718		Foxq1	15.564	9.89288	9.86573e-07	5.13018e-05	6.00587		OTX2	2.5	4.84375	0.991731	1	0.00360592		OTX2	7.43657	4.63692	0.00314929	0.0139643	2.50179
MAF::NFE2	17.6829	15.752	0.138418	0.569605	0.858808		MAF::NFE2	13.4846	14.4928	0.80782	0.999999	0.0926855		PLAG1	17.9688	20.3125	0.872198	1	0.0593851		PLAG1	10.0612	15.4856	0.999963	1	1.62565e-05
KLF5	51.626	44.0041	0.000417662	0.0199086	3.37918		KLF5	39.2565	45.4946	0.999837	0.999999	7.09285e-05		Hes1	10.7812	9.84375	0.322993	1	0.490807		Hes1	3.67454	7.26159	0.999951	1	2.11341e-05
OLIG1	3.35366	2.94715	0.349481	0.770923	0.456576		OLIG1	4.15879	3.1506	0.0778274	0.307016	1.10887		RAX	3.75	4.6875	0.834779	1	0.0784287		RAX	7.26159	5.07437	0.0182995	0.0619367	1.73756
NR1H4	9.14634	9.7561	0.705141	0.925811	0.151724		NR1H4	9.32577	8.75866	0.310282	0.758468	0.508243		Arntl	5.15625	7.34375	0.958651	1	0.0183396		Arntl	2.88714	5.77428	0.999788	1	9.19205e-05
TFAP2A	27.2358	21.1382	0.000939794	0.0344081	3.02697		TFAP2A	20.0378	23.7555	0.995008	0.999999	0.00217354		Id2	6.875	9.21875	0.950116	1	0.0222233		Id2	4.46194	7.61155	0.999455	1	0.000236714
CREB3L1	6.40244	4.16667	0.0169509	0.21078	1.77081		CREB3L1	4.97795	4.47385	0.279155	0.719206	0.554155		ZBTB33	8.90625	10.3125	0.828519	1	0.0816977		ZBTB33	1.5748	6.56168	1	1	4.38275e-11
JUNB(var.2)	1.93089	1.93089	0.564922	0.880478	0.248011		JUNB(var.2)	2.89855	2.39445	0.219534	0.624742	0.658499		Hoxd8	3.28125	7.65625	0.999848	1	6.58732e-05		Hoxd8	13.3858	8.39895	8.06809e-05	0.000769158	4.09323
Dlx3	3.76016	3.04878	0.228009	0.681049	0.642047		Dlx3	2.96156	3.71771	0.900587	0.999999	0.0454743		MSX2	3.90625	5.46875	0.92739	1	0.0327374		MSX2	8.66142	4.98688	0.000315638	0.00207523	3.50081
MEIS1	4.87805	6.91057	0.977988	0.997135	0.00966655		MEIS1	5.92313	5.67108	0.409909	0.898345	0.387312		GLIS2	16.0938	23.5938	0.999711	1	0.000125351		GLIS2	12.161	18.2852	0.999983	1	7.36931e-06
DMRT3	4.77642	5.18293	0.697717	0.923922	0.156321		DMRT3	5.73409	5.04096	0.215917	0.617523	0.665713		RUNX2	5.46875	5.78125	0.641923	1	0.192517		RUNX2	8.31146	6.03675	0.0212302	0.0706028	1.67305
KLF9	42.1748	34.4512	0.000251072	0.0130557	3.6002		KLF9	33.5224	36.4209	0.959899	0.999999	0.0177745		FOS::JUNB	5.9375	16.0938	1	1	4.44679e-10		FOS::JUNB	45.4068	18.1977	2.16725e-45	6.19835e-43	44.6641
TAL1::TCF3	11.5854	11.0772	0.388058	0.779284	0.411103		TAL1::TCF3	11.2791	10.2079	0.179549	0.555147	0.745816		JUND	6.5625	17.6562	1	1	7.61325e-11		JUND	45.5818	18.8976	2.32269e-43	1.89797e-41	42.634
FOSL1::JUN(var.2)	2.94715	2.64228	0.392367	0.779284	0.406308		FOSL1::JUN(var.2)	3.27662	2.89855	0.304063	0.755424	0.517037		FOXP1	15.9375	13.9062	0.17327	1	0.761277		FOXP1	21.0849	13.8233	2.93323e-06	3.90188e-05	5.53265
LBX2	4.16667	4.6748	0.744615	0.938149	0.128068		LBX2	4.66289	4.66289	0.533528	0.999999	0.272842		VSX2	3.59375	3.28125	0.439143	1	0.357394		VSX2	7.87402	4.19948	0.000144897	0.00123703	3.83894
PBX1	4.87805	5.69106	0.817713	0.976475	0.0873992		PBX1	6.11216	5.98614	0.470335	0.988001	0.327593		KLF16	39.6875	47.1875	0.997148	1	0.00124024		KLF16	29.3963	41.7323	1	1	1.10879e-10
RXRA::VDR	4.36992	4.47154	0.586729	0.897734	0.231562		RXRA::VDR	5.35602	4.66289	0.207948	0.603789	0.682044		JDP2(var.2)	7.03125	5.3125	0.122646	1	0.911347		JDP2(var.2)	3.76203	5.16185	0.957704	1	0.0187686
CTCF	23.4756	25.5081	0.864508	0.990696	0.063231		CTCF	23.3774	26.8431	0.989069	0.999999	0.00477326		Tcf21	9.375	7.96875	0.213491	1	0.670621		Tcf21	6.12423	8.39895	0.985358	1	0.00640592
JUND(var.2)	8.43496	10.9756	0.976254	0.997135	0.0104371		JUND(var.2)	10.523	10.2079	0.407926	0.898345	0.389419		HLF	4.375	3.28125	0.191149	1	0.718628		HLF	3.41207	4.37445	0.902901	1	0.0443598
CEBPB	3.65854	5.38618	0.97485	0.997135	0.0110624		CEBPB	3.78072	4.78891	0.932023	0.999999	0.0305734		RAX2	2.8125	3.28125	0.742055	1	0.129564		RAX2	6.3867	3.76203	0.00275369	0.0125009	2.56008
POU4F2	6.19919	7.0122	0.792931	0.963068	0.100765		POU4F2	9.70384	7.3724	0.0110355	0.0942137	1.95721		Hes2	7.34375	7.65625	0.624811	1	0.204251		Hes2	3.76203	6.99913	0.999806	1	8.44024e-05
PAX5	14.126	11.0772	0.0243472	0.262766	1.61355		PAX5	7.93951	11.4052	0.999625	0.999999	0.000162879		ZNF410	1.09375	1.71875	0.882727	1	0.0541738		ZNF410	3.14961	1.22485	0.00116773	0.00648488	2.93266
BHLHE22	2.54065	3.35366	0.884978	0.990696	0.0530673		BHLHE22	3.52867	2.77253	0.131793	0.459668	0.880108		NEUROD2	5	3.90625	0.208215	1	0.681488		NEUROD2	4.37445	5.86177	0.956413	1	0.0193543
NRL	10.5691	11.7886	0.823799	0.977621	0.0841787		NRL	12.0353	11.0271	0.202267	0.595671	0.694074		BHLHE22	3.28125	2.1875	0.151884	1	0.818487		BHLHE22	3.14961	3.49956	0.720023	1	0.142653
TFAP2B(var.2)	24.7967	21.5447	0.0488071	0.348971	1.31152		TFAP2B(var.2)	18.3995	23.0624	0.999493	0.999999	0.000220282		Mecom	5.78125	7.1875	0.871882	1	0.0595424		Mecom	10.3237	6.82415	0.00174299	0.00914671	2.7587
EHF	14.0244	9.7561	0.00211086	0.0498722	2.67554		EHF	9.19975	10.649	0.922937	0.999999	0.0348278		PAX9	2.1875	2.34375	0.64607	1	0.18972		PAX9	2.3622	2.09974	0.38866	0.774611	0.41043
Nr2e1	9.7561	9.85772	0.560223	0.880191	0.251639		Nr2e1	12.8544	9.82987	0.00422353	0.0455823	2.37432		FOSB::JUNB	6.875	17.1875	1	1	1.13289e-09		FOSB::JUNB	45.0569	18.1977	2.17628e-44	2.08639e-42	43.6623
IRF9	3.35366	2.64228	0.213978	0.672502	0.669631		IRF9	3.90674	2.89855	0.0708084	0.287251	1.14991		EGR4	22.9688	28.2812	0.987526	1	0.00545161		EGR4	16.0105	23.0096	0.999991	1	3.98098e-06
Hmx2	6.60569	5.4878	0.172159	0.615922	0.764071		Hmx2	7.81348	6.04915	0.0294795	0.168623	1.53048		BACH2	10.9375	20	0.999998	1	9.68403e-07		BACH2	36.0455	20.7349	2.56441e-16	6.98496e-15	15.591
NR4A2	13.5163	13.2114	0.447308	0.841646	0.349393		NR4A2	12.0983	12.9175	0.773714	0.999999	0.11142		GCM2	8.125	10.4688	0.938374	1	0.0276239		GCM2	6.03675	8.48644	0.990406	1	0.00418685
RARA::RXRA	9.95935	13.5163	0.994216	0.999241	0.00251932		RARA::RXRA	9.76686	11.9093	0.97723	0.999999	0.0100032		CDX1	23.9062	14.0625	4.54175e-06	0.00129894	5.34278		CDX1	18.0227	15.6605	0.0730668	0.19625	1.13628
Phox2b	5.4878	5.69106	0.615697	0.913925	0.210633		Phox2b	7.93951	5.35602	0.00213729	0.0271673	2.67014		RELA	15.3125	17.0312	0.818831	1	0.0868059		RELA	16.5354	16.4479	0.5	0.937705	0.30103
BSX	4.57317	4.77642	0.625557	0.914471	0.203733		BSX	5.29301	5.35602	0.562789	0.999999	0.249654		Lhx4	1.09375	1.5625	0.835481	1	0.0780635		Lhx4	4.8119	1.83727	4.64277e-05	0.000474226	4.33322
HOXD13	11.4837	9.04472	0.0436873	0.330706	1.35964		HOXD13	11.0901	8.88469	0.0219995	0.138283	1.65759		Nkx2-5	3.59375	3.59375	0.559582	1	0.252136		Nkx2-5	9.79878	5.16185	1.57108e-05	0.000179732	4.8038
BATF::JUN	13.313	14.3293	0.763741	0.947635	0.117054		BATF::JUN	13.2325	13.9887	0.749488	0.999999	0.125235		EMX1	3.4375	5.3125	0.962606	1	0.0165516		EMX1	7.69904	5.16185	0.00835391	0.0318562	2.07811
Rxra	12.3984	11.8902	0.391284	0.779284	0.407508		Rxra	10.0189	12.6654	0.992002	0.999999	0.00348736		POU4F3	6.5625	7.5	0.777862	1	0.109097		POU4F3	13.9108	8.22397	9.08409e-06	0.000108252	5.04172
MSC	19.7154	16.8699	0.0576694	0.377833	1.23905		MSC	16.8872	17.2653	0.629358	0.999999	0.201102		Lhx8	3.28125	2.96875	0.436312	1	0.360203		Lhx8	8.04899	4.72441	0.000737674	0.00435	3.13214
FOXO3	8.94309	9.85772	0.780031	0.953371	0.107888		FOXO3	15.879	10.334	2.21626e-06	0.000105641	5.65438		ONECUT1	2.1875	3.75	0.965637	1	0.0151863		ONECUT1	5.5993	4.0245	0.04812	0.139013	1.31767
ELF4	14.0244	10.9756	0.0239568	0.262766	1.62057		ELF4	7.8765	11.4052	0.999705	0.999999	0.000128119		BHLHE40	4.53125	6.40625	0.945284	1	0.0244375		BHLHE40	2.27472	5.5993	0.99999	1	4.47294e-06
FOSL1::JUND	14.939	13.2114	0.149841	0.583806	0.82437		FOSL1::JUND	11.7832	14.2407	0.982634	0.999999	0.00760814		GATA5	5.15625	8.4375	0.992926	1	0.00308332		GATA5	16.098	8.74891	5.92998e-08	1.09418e-06	7.22695
Arx	2.84553	4.06504	0.94601	0.997135	0.0241045		Arx	5.29301	3.65469	0.0157498	0.1128	1.80273		Gabpa	16.4062	18.4375	0.848891	1	0.0711479		Gabpa	10.5862	15.3981	0.99976	1	0.00010412
IRF2	6.60569	7.8252	0.871333	0.990696	0.0598156		IRF2	7.43541	7.12035	0.392336	0.880064	0.406342		CEBPE	4.375	4.21875	0.5	1	0.30103		CEBPE	2.79965	4.89939	0.996866	1	0.00136301
FOXB1	11.5854	13.4146	0.902385	0.992624	0.044608		FOXB1	22.1172	14.1777	3.84154e-09	5.4934e-07	8.41549		Hand1::Tcf3	12.1875	12.0312	0.5	1	0.30103		Hand1::Tcf3	14.5232	13.4733	0.253664	0.562386	0.595741
SPIB	17.2764	16.6667	0.382011	0.779284	0.417924		SPIB	17.0762	16.0681	0.236993	0.654878	0.625265		ELF5	15.1562	20.625	0.995721	1	0.00186234		ELF5	18.4602	18.7227	0.585124	1	0.232752
RORA(var.2)	8.33333	8.43496	0.564583	0.880478	0.248272		RORA(var.2)	9.4518	7.3724	0.0202779	0.132175	1.69298		RFX2	5.3125	3.90625	0.143091	1	0.844387		RFX2	3.93701	4.63692	0.823598	1	0.0842846
HEY2	10.4675	6.70732	0.0018342	0.0456158	2.73655		HEY2	6.61626	7.24638	0.778945	0.999999	0.108493		DUX4	8.125	8.59375	0.656791	1	0.182573		DUX4	11.1111	8.8364	0.0404029	0.122924	1.39359
RORB	9.24797	9.04472	0.468847	0.843658	0.328968		RORB	9.76686	9.32577	0.358544	0.820349	0.445457		FOSL2::JUNB	5.78125	17.1875	1	1	7.29779e-12		FOSL2::JUNB	44.7069	17.5853	1.21566e-45	6.19835e-43	44.9152
TEAD2	17.7846	15.3455	0.081535	0.427872	1.08866		TEAD2	15.4379	14.9338	0.364607	0.830896	0.438175		PDX1	4.0625	4.6875	0.752616	1	0.123427		PDX1	7.78653	6.03675	0.0584743	0.163158	1.23303
Foxj2	8.43496	9.04472	0.711769	0.927408	0.147661		Foxj2	14.4928	9.32577	4.2267e-06	0.000109894	5.374		EN1	3.75	4.53125	0.799934	1	0.0969458		EN1	6.73666	4.98688	0.0451878	0.133234	1.34498
FOS::JUN	14.5325	13.8211	0.349129	0.770923	0.457014		FOS::JUN	12.4134	14.4928	0.961569	0.999999	0.0170195		HMBOX1	3.4375	3.75	0.673596	1	0.1716		HMBOX1	5.51181	4.37445	0.123412	0.310976	0.908643
VSX1	5.28455	4.57317	0.266151	0.714734	0.574872		VSX1	6.11216	4.2218	0.00989979	0.0880738	2.00437		ZNF143	7.5	7.1875	0.457367	1	0.339735		ZNF143	8.66142	7.9615	0.297983	0.640777	0.525808
CDX1	10.9756	9.34959	0.131541	0.561605	0.88094		CDX1	10.271	9.26276	0.184906	0.562586	0.733049		FOSB::JUN	7.34375	5.625	0.128118	1	0.892389		FOSB::JUN	4.28696	5.42432	0.913573	1	0.0392565
Spz1	15.0407	12.1951	0.037914	0.314301	1.4212		Spz1	12.1613	13.6106	0.89824	0.999999	0.0466074		ETV5	5.9375	7.65625	0.908811	1	0.0415264		ETV5	3.76203	5.94926	0.994449	1	0.00241755
LMX1B	4.87805	3.96341	0.190213	0.653698	0.720759		LMX1B	7.3724	4.09578	4.48747e-05	0.000987243	4.348		GATA6	7.34375	10.3125	0.975806	1	0.0106367		GATA6	20.1225	9.88626	3.68389e-12	9.57812e-11	11.4337
POU4F3	7.21545	7.52033	0.634948	0.914471	0.197262		POU4F3	10.9011	8.31758	0.00793995	0.0754762	2.10018		Esrrg	9.53125	12.0312	0.937371	1	0.0280886		Esrrg	13.1234	11.1111	0.0792164	0.209777	1.10118
TBX5	17.6829	16.2602	0.21752	0.672548	0.662501		TBX5	12.8544	15.5009	0.985709	0.999999	0.00625114		SPI1	13.75	15.9375	0.88088	1	0.0550835		SPI1	13.4733	15.1356	0.883926	1	0.053584
T	3.76016	4.57317	0.845012	0.990465	0.073137		T	4.03277	4.09578	0.571297	0.999999	0.243138		ZNF740	22.8125	29.2188	0.996299	1	0.00161034		ZNF740	17.4103	24.9344	0.999996	1	1.75228e-06
ZNF384	26.2195	26.4228	0.561017	0.880191	0.251024		ZNF384	23.8815	25.4568	0.857816	0.999999	0.066606		GRHL1	5.625	4.84375	0.307989	1	0.511465		GRHL1	6.3867	4.89939	0.0733689	0.19625	1.13449
MYB	10.5691	10.7724	0.586663	0.897734	0.231611		MYB	11.0901	10.334	0.263937	0.708788	0.5785		MTF1	3.28125	2.8125	0.372727	1	0.42861		MTF1	2.01225	3.06212	0.958523	1	0.0183976
Tcfl5	6.40244	5.99593	0.389631	0.779284	0.409347		Tcfl5	7.49842	6.04915	0.060011	0.263596	1.22177		FLI1	8.4375	9.21875	0.722702	1	0.141041		FLI1	6.12423	8.04899	0.969727	1	0.0133504
FOXH1	9.24797	9.34959	0.561661	0.880191	0.250526		FOXH1	12.7914	9.89288	0.00584578	0.0597105	2.23316		SP2	51.875	58.4375	0.992185	1	0.00340725		SP2	39.8075	52.8434	1	1	6.46965e-11
Nr1h3::Rxra	15.5488	15.9553	0.621468	0.913925	0.206581		Nr1h3::Rxra	14.1777	15.879	0.917881	0.999999	0.0372139		RARA::RXRA	9.6875	9.53125	0.5	1	0.30103		RARA::RXRA	10.1487	8.92388	0.177308	0.415657	0.751272
PPARA::RXRA	13.313	13.4146	0.552692	0.879998	0.257517		PPARA::RXRA	12.4134	13.7996	0.886824	0.999999	0.0521623		GSC2	3.4375	5.15625	0.951342	1	0.0216633		GSC2	7.78653	4.89939	0.00293297	0.0132099	2.53269
ZEB1	33.0285	31.0976	0.192326	0.653698	0.715961		ZEB1	29.0485	30.1827	0.769942	0.999999	0.113542		Alx1	2.1875	4.21875	0.987442	1	0.00548835		Alx1	7.08661	4.89939	0.017054	0.0587646	1.76817
ETV3	6.70732	5.89431	0.25811	0.709084	0.588196		ETV3	3.33963	5.48204	0.998814	0.999999	0.000515323		Rhox11	7.65625	3.4375	0.000671381	0.0480037	3.17303		Rhox11	6.82415	5.77428	0.171839	0.40785	0.764878
HOXA10	10.6707	9.85772	0.301603	0.741077	0.520564		HOXA10	9.70384	10.0819	0.661324	0.999999	0.179586		ARNT::HIF1A	5	6.875	0.938168	1	0.0277192		ARNT::HIF1A	3.49956	6.3867	0.999521	1	0.000208042
FOS::JUND	16.1585	15.2439	0.310086	0.743451	0.508517		FOS::JUND	12.9805	16.3201	0.996665	0.999999	0.00145085		Sox17	9.84375	8.28125	0.190474	1	0.720164		Sox17	10.4987	9.01137	0.12967	0.322483	0.887161
ZNF410	1.93089	2.13415	0.68384	0.916057	0.165046		ZNF410	2.26843	2.20542	0.5	0.999999	0.30103		TAL1::TCF3	11.0938	9.84375	0.261447	1	0.582617		TAL1::TCF3	9.53631	11.986	0.974931	1	0.0110261
ASCL1	37.5	33.9431	0.0548453	0.377833	1.26086		ASCL1	30.7498	34.5936	0.990533	0.999999	0.00413095		MAFG	3.90625	3.90625	0.557267	1	0.253937		MAFG	7.34908	4.89939	0.00911628	0.0345332	2.04018
KLF4	24.4919	21.5447	0.0668589	0.386296	1.17484		KLF4	18.1474	21.8021	0.995612	0.999999	0.00190982		HEY1	7.1875	9.84375	0.964475	1	0.0157092		HEY1	3.2371	7.78653	1	1	1.81531e-07
TFAP2B	29.6748	25	0.0113995	0.159036	1.94312		TFAP2B	20.2268	26.339	0.999981	0.999999	8.21513e-06		EGR1	9.6875	10.1562	0.645726	1	0.189952		EGR1	4.19948	7.52406	0.999762	1	0.000103249
MAX	9.85772	6.30081	0.00239276	0.0526406	2.6211		MAX	4.41084	6.23819	0.991263	0.999999	0.00381094		GCM1	10	8.90625	0.283323	1	0.547718		GCM1	7.08661	8.48644	0.907797	1	0.0420113
FLI1	7.62195	7.11382	0.365052	0.778833	0.437646		FLI1	4.91493	6.8683	0.992172	0.999999	0.00341299		CUX1	1.09375	1.40625	0.774194	1	0.11115		CUX1	2.71216	1.5748	0.0410464	0.122924	1.38672
REL	14.5325	13.9228	0.373508	0.779284	0.4277		REL	14.9968	14.7448	0.440523	0.933256	0.356031		NFATC2	15.4688	14.8438	0.407583	1	0.389784		NFATC2	21.4348	17.5853	0.0115838	0.0430255	1.93615
NR4A2::RXRA	8.84146	8.23171	0.343394	0.770923	0.464207		NR4A2::RXRA	7.30939	8.82168	0.948485	0.999999	0.0229693		HNF4G	37.1875	29.5312	0.0022034	0.140038	2.65691		HNF4G	25.4593	29.3963	0.984498	1	0.00678503
Npas2	9.65447	6.80894	0.0132706	0.180734	1.87711		Npas2	4.97795	6.36421	0.961356	0.999999	0.0171158		LEF1	15.7812	16.875	0.727361	1	0.13825		LEF1	19.5101	16.6229	0.0409241	0.122924	1.38802
CEBPA	11.7886	13.4146	0.875915	0.990696	0.0575383		CEBPA	12.3503	11.7202	0.311746	0.758802	0.5062		Creb5	6.40625	4.21875	0.0522946	0.766988	1.28154		Creb5	3.14961	3.84952	0.847164	1	0.0720326
BARX1	4.57317	4.26829	0.413271	0.806795	0.383765		BARX1	5.22999	4.66289	0.256334	0.697977	0.591194		TFAP2C	23.2812	24.375	0.700138	1	0.154817		TFAP2C	13.0359	20.9974	1	1	5.96023e-08
GATA1::TAL1	5.99593	7.62195	0.93604	0.997135	0.0287054		GATA1::TAL1	8.50662	8.25457	0.423824	0.91138	0.372815		MSX1	4.0625	5.625	0.924204	1	0.0342321		MSX1	7.52406	4.89939	0.00586909	0.0238656	2.23143
ZBTB7C	12.8049	12.7033	0.5	0.843658	0.30103		ZBTB7C	13.5476	13.9256	0.640913	0.999999	0.193201		Hoxa11	7.5	5.3125	0.0687044	0.854324	1.16302		Hoxa11	6.82415	4.8119	0.0244862	0.078686	1.61108
GATA2	4.06504	6.40244	0.992616	0.999241	0.00321868		GATA2	6.99433	6.55325	0.335898	0.793941	0.473792		EWSR1-FLI1	1.25	3.125	0.994192	1	0.00252977		EWSR1-FLI1	1.92476	3.49956	0.9931	1	0.00300703
NFYA	10.5691	8.23171	0.0445182	0.330706	1.35146		NFYA	8.00252	8.31758	0.65134	0.999999	0.186192		FOS::JUND	6.40625	18.4375	1	1	2.76159e-12		FOS::JUND	47.5066	19.9475	4.25219e-45	8.10751e-43	44.3714
USF1	19.6138	13.6179	0.00021605	0.012358	3.66545		USF1	11.5942	14.6188	0.995052	0.999999	0.0021541		OLIG3	4.21875	3.75	0.387669	1	0.411539		OLIG3	5.24934	6.21172	0.859915	1	0.0655446
TBX20	11.1789	8.53659	0.0292323	0.288291	1.53414		TBX20	9.51481	10.8381	0.901782	0.999999	0.0448983		Gata4	8.125	10.3125	0.926499	1	0.033155		Gata4	20.9974	10.7612	1.14028e-11	2.83583e-10	10.943
Stat5a::Stat5b	15.8537	18.0894	0.916417	0.992785	0.0379069		Stat5a::Stat5b	20.6679	17.5173	0.0134244	0.107026	1.8721		KLF5	49.5312	56.4062	0.994147	1	0.00254919		KLF5	44.9694	53.1059	0.999958	1	1.80763e-05
PKNOX1	14.5325	11.9919	0.0552791	0.377833	1.25744		PKNOX1	9.89288	11.1531	0.887793	0.999999	0.0516883		IRF5	5.78125	7.03125	0.847877	1	0.0716672		IRF5	8.39895	7.87402	0.351088	0.717223	0.454584
FOSL1::JUN	15.9553	15.3455	0.378222	0.779284	0.422253		FOSL1::JUN	13.0435	16.2571	0.995502	0.999999	0.00195783		NR4A2::RXRA	7.65625	10.4688	0.96803	1	0.0141111		NR4A2::RXRA	8.48644	9.79878	0.877224	1	0.0568893
SOX10	16.6667	18.6992	0.892671	0.990696	0.0493084		SOX10	20.794	18.4625	0.0538037	0.248615	1.26919		RUNX3	6.25	7.8125	0.885505	1	0.0528089		RUNX3	11.7235	8.31146	0.00400158	0.0170814	2.39777
ESX1	4.47154	4.36992	0.5	0.843658	0.30103		ESX1	5.86011	4.59987	0.0647958	0.271989	1.18845		ZBTB7A	25.4688	26.4062	0.672329	1	0.172418		ZBTB7A	16.8854	23.3596	0.999956	1	1.92862e-05
DUX4	7.0122	7.92683	0.804365	0.970668	0.0945469		DUX4	9.82987	7.56144	0.0136589	0.107026	1.86459		Dlx3	3.125	3.90625	0.818657	1	0.0868982		Dlx3	4.8119	3.14961	0.0267988	0.0841073	1.57189
EGR3	12.3984	14.939	0.956079	0.997135	0.0195063		EGR3	18.0214	15.942	0.0651443	0.271989	1.18612		CREB3	4.21875	5.3125	0.853075	1	0.0690128		CREB3	4.98688	4.11199	0.183216	0.426013	0.737038
NR3C2	5.28455	6.30081	0.855774	0.990696	0.0676408		NR3C2	8.69565	6.55325	0.0135645	0.107026	1.86759		PROX1	3.4375	4.375	0.843718	1	0.0738026		PROX1	4.0245	4.0245	0.54234	1	0.265728
POU3F3	9.7561	9.85772	0.560223	0.880191	0.251639		POU3F3	12.1613	9.64083	0.0131115	0.107026	1.88235		POU6F1	1.40625	2.8125	0.975103	1	0.0109494		POU6F1	4.54943	2.88714	0.0230142	0.0752236	1.638
NFAT5	17.0732	16.4634	0.381461	0.779284	0.41855		NFAT5	16.3201	15.3119	0.232809	0.652779	0.633		NFIL3	6.25	4.53125	0.107789	0.984923	0.967424		NFIL3	4.98688	5.42432	0.713852	1	0.146392
STAT1	15.1423	15.5488	0.622728	0.913925	0.205702		STAT1	20.5419	15.4379	0.000107129	0.00197671	3.97009		RFX3	5.9375	5.78125	0.5	1	0.30103		RFX3	5.42432	5.94926	0.736293	1	0.132949
RUNX2	9.14634	6.80894	0.0334565	0.294417	1.47552		RUNX2	7.12035	7.43541	0.659047	0.999999	0.181083		Dlx2	4.6875	5.78125	0.842303	1	0.0745314		Dlx2	8.48644	5.42432	0.00252265	0.0121257	2.59814
Foxd3	18.8008	18.1911	0.385814	0.779284	0.413623		Foxd3	22.6213	18.5885	0.00283526	0.0345057	2.54741		INSM1	27.6562	30.7812	0.901613	1	0.0449797		INSM1	20.4724	28.259	0.999994	1	2.43893e-06
POU3F4	9.04472	8.43496	0.344966	0.770923	0.462224		POU3F4	9.70384	8.56963	0.147484	0.49047	0.831255		OLIG1	2.96875	2.34375	0.301346	1	0.520934		OLIG1	3.76203	4.28696	0.771761	1	0.112517
Bhlha15	8.02846	8.73984	0.742319	0.937867	0.129409		Bhlha15	7.81348	8.56963	0.799926	0.999999	0.0969502		Mlxip	6.5625	8.59375	0.93055	1	0.0312605		Mlxip	4.11199	7.08661	0.999316	1	0.000297108
Sox2	11.4837	11.7886	0.61069	0.913925	0.214179		Sox2	13.4216	13.1065	0.417109	0.907173	0.37975		TBX19	2.5	2.96875	0.753226	1	0.123075		TBX19	2.79965	3.14961	0.730758	1	0.136227
NFKB2	12.5	12.1951	0.445514	0.841036	0.351139		NFKB2	12.0353	12.7914	0.757957	0.999999	0.120356		E2F7	2.34375	1.71875	0.276548	1	0.55823		E2F7	2.18723	1.83727	0.327727	0.686667	0.484487
HINFP	8.23171	8.73984	0.686228	0.917108	0.163532		HINFP	10.586	9.38878	0.143297	0.485006	0.843762		HSF1	8.75	5.9375	0.0340146	0.569524	1.46833		HSF1	9.88626	7.52406	0.0267537	0.0841073	1.57262
NFATC3	10.5691	12.2967	0.898904	0.9907	0.0462866		NFATC3	11.2791	11.6572	0.651687	0.999999	0.185961		ALX3	5.78125	3.4375	0.03059	0.561624	1.51442		ALX3	8.39895	4.8119	0.000355222	0.00230894	3.4495
Bach1::Mafk	13.6179	13.5163	0.5	0.843658	0.30103		Bach1::Mafk	9.57782	12.8544	0.998585	0.999999	0.000615149		JUNB	7.1875	19.2188	1	1	1.23625e-11		JUNB	46.3692	19.86	3.3739e-42	1.75443e-40	41.4719
BATF3	0.813008	0.50813	0.289886	0.736954	0.537773		BATF3	1.26024	0.882168	0.19448	0.585487	0.711125		POU3F3	8.90625	8.125	0.344451	1	0.462873		POU3F3	14.2607	10.2362	0.00201604	0.0100797	2.6955
VDR	12.3984	11.1789	0.220994	0.675681	0.655619		VDR	10.8381	11.0271	0.589978	0.999999	0.229165		POU3F4	7.1875	6.25	0.288453	1	0.539925		POU3F4	10.5862	8.22397	0.0311311	0.0962539	1.50681
NKX2-3	10.9756	11.3821	0.639675	0.914471	0.194041		NKX2-3	8.63264	9.76686	0.878386	0.999999	0.0563144		YY1	14.375	13.2812	0.313592	1	0.503636		YY1	13.0359	15.1356	0.933636	1	0.0298223
VSX2	5.28455	4.57317	0.266151	0.714734	0.574872		VSX2	6.11216	4.2218	0.00989979	0.0880738	2.00437		NOTO	3.28125	4.6875	0.923822	1	0.0344118		NOTO	6.91164	4.8119	0.0201112	0.0672726	1.69656
LHX6	3.15041	2.43902	0.206059	0.66514	0.686008		LHX6	4.59987	2.58349	0.0014746	0.0191698	2.83133		POU5F1	10.9375	10.9375	0.535663	1	0.271109		POU5F1	16.098	11.2861	0.000497502	0.0030599	3.30321
FOXG1	8.94309	9.55285	0.70696	0.925811	0.150605		FOXG1	15.3749	9.64083	6.27456e-07	3.58905e-05	6.20242		Atf1	3.90625	4.84375	0.830572	1	0.0806226		Atf1	3.76203	3.49956	0.411603	0.810347	0.385522
HNF1A	7.52033	8.02846	0.693195	0.92211	0.159145		HNF1A	7.68746	7.81348	0.578904	0.999999	0.237393		TFAP2C(var.3)	19.375	20.9375	0.778264	1	0.108873		TFAP2C(var.3)	10.7612	17.9353	1	1	1.42234e-07
IRF4	5.0813	5.58943	0.726258	0.937674	0.138909		IRF4	6.3012	5.54505	0.204112	0.595675	0.690131		RARA	2.8125	1.875	0.177929	1	0.749752		RARA	2.01225	2.09974	0.615737	1	0.210605
CENPB	3.86179	3.65854	0.452886	0.843658	0.344011		CENPB	3.02457	3.84373	0.91394	0.999999	0.0390822		mix-a	3.125	3.90625	0.818657	1	0.0868982		mix-a	9.18635	4.98688	5.78841e-05	0.000580872	4.23744
HOXC10	5.18293	4.87805	0.418352	0.808619	0.378458		HOXC10	5.16698	4.97795	0.435769	0.929371	0.360743		SCRT1	11.0938	9.6875	0.231893	1	0.634713		SCRT1	10.2362	11.1111	0.771863	1	0.11246
Atoh1	6.09756	5.28455	0.247982	0.695321	0.60558		Atoh1	6.23819	5.29301	0.143177	0.485006	0.844127		LHX6	2.03125	3.28125	0.941753	1	0.0260628		LHX6	5.42432	3.41207	0.0123526	0.0448996	1.90824
VAX1	4.87805	4.6748	0.457945	0.843658	0.339187		VAX1	5.73409	4.03277	0.0159734	0.1128	1.7966		PAX4	1.25	1.5625	0.761237	1	0.11848		PAX4	3.32458	1.66229	0.00752409	0.0296812	2.12355
HIC2	20.2236	21.2398	0.729603	0.937674	0.136913		HIC2	15.564	19.7227	0.999104	0.999999	0.000389403		LBX1	4.21875	4.0625	0.5	1	0.30103		LBX1	9.6238	4.8119	5.41205e-06	6.87932e-05	5.26664
TP73	6.60569	6.50407	0.5	0.843658	0.30103		TP73	8.31758	6.8683	0.0701429	0.287251	1.15402		Mafb	9.6875	9.375	0.462105	1	0.335259		Mafb	13.6483	11.7235	0.0934304	0.242327	1.02951
Nr2e3	6.80894	5.0813	0.0634419	0.377833	1.19762		Nr2e3	5.98614	5.60807	0.352104	0.8154	0.453329		HES5	7.8125	8.28125	0.659382	1	0.180863		HES5	5.68679	7.26159	0.946977	1	0.0236606
ONECUT3	7.31707	5.69106	0.0850554	0.430546	1.0703		ONECUT3	9.19975	5.86011	0.000224223	0.0038116	3.64932		TBX4	12.5	11.4062	0.302652	1	0.519056		TBX4	10.8486	11.7235	0.766387	1	0.115552
Gfi1b	18.8008	17.378	0.223258	0.675681	0.651193		Gfi1b	19.4707	16.8242	0.0294652	0.168623	1.53069		HOXD11	7.1875	3.59375	0.00304891	0.174397	2.51586		HOXD11	6.64917	4.28696	0.00822787	0.0316889	2.08471
EVX2	4.77642	2.94715	0.0230295	0.258292	1.63771		EVX2	4.15879	2.70951	0.0157804	0.1128	1.80188		ETV1	5.78125	7.34375	0.892918	1	0.0491882		ETV1	3.58705	5.77428	0.99513	1	0.00212001
ZBTB7B	11.2805	10.061	0.210976	0.666732	0.675766		ZBTB7B	12.2243	12.2873	0.543096	0.999999	0.265123		MEOX1	4.0625	3.75	0.442733	1	0.353858		MEOX1	7.61155	4.98688	0.0061519	0.0246076	2.21099
E2F8	3.76016	3.25203	0.312144	0.743451	0.505645		E2F8	2.6465	3.33963	0.894458	0.999999	0.0484398		NKX6-1	5.625	6.09375	0.682843	1	0.165679		NKX6-1	11.4611	7.1741	0.000264009	0.00188766	3.57838
RARA	2.03252	2.43902	0.776888	0.952095	0.109642		RARA	2.14241	2.39445	0.724284	0.999999	0.140091		Rarg	10.3125	6.71875	0.0136008	0.409456	1.86644		Rarg	6.47419	7.08661	0.747089	1	0.126628
Hoxc9	6.40244	7.72358	0.891041	0.990696	0.0501021		Hoxc9	8.88469	7.24638	0.0515146	0.245553	1.28807		IRF4	5.3125	7.8125	0.972784	1	0.0119835		IRF4	13.5608	6.82415	5.92158e-08	1.09418e-06	7.22756
Nkx3-1	8.33333	7.11382	0.176511	0.623237	0.753228		Nkx3-1	6.80529	6.99433	0.610279	0.999999	0.214472		Zfx	33.4375	39.6875	0.991354	1	0.00377102		Zfx	25.5468	35.958	1	1	1.10318e-08
RFX4	5.38618	6.80894	0.921308	0.994317	0.0355953		RFX4	6.04915	7.30939	0.932365	0.999999	0.0304142		Arx	1.875	3.28125	0.961863	1	0.0168866		Arx	5.68679	3.41207	0.00588296	0.0238656	2.2304
Atf1	3.96341	2.7439	0.0839878	0.430546	1.07578		Atf1	3.46566	3.02457	0.274009	0.715677	0.562235		GSX1	4.375	3.59375	0.283997	1	0.546687		GSX1	8.48644	5.94926	0.0116924	0.04304	1.9321
KLF13	5.18293	4.06504	0.141519	0.570064	0.849184		KLF13	3.84373	4.15879	0.70649	0.999999	0.150894		TBX2	11.4062	11.25	0.5	1	0.30103		TBX2	11.1111	11.8985	0.743892	1	0.12849
TFAP2C(var.3)	20.4268	17.9878	0.0940432	0.460104	1.02667		TFAP2C(var.3)	15.816	20.4159	0.99968	0.999999	0.000139071		TBR1	11.7188	10.625	0.297299	1	0.526806		TBR1	9.44882	11.5486	0.956059	1	0.0195154
TBX1	12.2967	10.5691	0.128499	0.556828	0.891101		TBX1	9.13674	10.9641	0.961789	0.999999	0.0169202		HEY2	10.1562	10.7812	0.675915	1	0.170108		HEY2	4.54943	9.36133	0.999998	1	7.2664e-07
FOXI1	8.13008	8.53659	0.658234	0.914471	0.18162		FOXI1	14.1147	9.01071	4.18233e-06	0.000109894	5.37858		ZSCAN4	8.4375	9.375	0.75386	1	0.122709		ZSCAN4	10.5862	9.97375	0.339762	0.704144	0.468825
Gata4	5.0813	9.24797	0.99989	0.99989	4.77299e-05		Gata4	9.64083	8.75866	0.212346	0.613443	0.672956		OLIG2	3.90625	3.28125	0.326404	1	0.486245		OLIG2	5.24934	5.42432	0.609877	1	0.214758
TFAP2A(var.3)	21.4431	18.8008	0.0798856	0.427052	1.09753		TFAP2A(var.3)	16.2571	21.235	0.999865	0.999999	5.8615e-05		GATA2	5.9375	9.84375	0.996613	1	0.00147351		GATA2	19.0726	9.79878	1.54169e-10	3.52738e-09	9.812
EBF1	19.9187	16.4634	0.0268583	0.279326	1.57092		EBF1	14.2407	17.3283	0.992567	0.999999	0.00324022		T	4.0625	2.8125	0.141379	1	0.849614		T	3.14961	3.14961	0.547608	1	0.26153
NEUROD1	24.6951	22.3577	0.121159	0.541429	0.916644		NEUROD1	19.8488	23.0624	0.987747	0.999999	0.00535437		FOXC2	18.5938	19.375	0.665509	1	0.176846		FOXC2	29.6588	20.6474	4.18632e-07	6.47183e-06	6.37817
ESR2	21.5447	20.2236	0.25289	0.7022	0.597068		ESR2	21.046	22.1172	0.781307	0.999999	0.107179		Klf12	28.75	30.1562	0.730107	1	0.136613		Klf12	26.4217	27.6465	0.760015	1	0.119178
Crem	1.82927	1.42276	0.296785	0.741077	0.527558		Crem	2.70951	1.76434	0.0461053	0.231335	1.33625		FOXH1	10.4688	8.28125	0.1062	0.984923	0.973874		FOXH1	10.7612	11.1986	0.655902	1	0.183161
Hes2	7.72358	6.70732	0.216543	0.672548	0.664457		Hes2	4.97795	6.93132	0.991907	0.999999	0.00352884		PPARG	0.78125	1.09375	0.807291	1	0.0929698		PPARG	1.22485	1.39983	0.708923	1	0.149401
TCF4	30.0813	30.1829	0.539133	0.879998	0.268304		TCF4	27.3472	28.9225	0.847633	0.999999	0.0717919		VENTX	2.8125	2.96875	0.630432	1	0.200362		VENTX	6.21172	3.41207	0.00115559	0.00648034	2.9372
E2F3	0.711382	0.304878	0.171248	0.615922	0.766374		E2F3	0.693132	0.31506	0.104478	0.380647	0.980974		Shox2	2.8125	3.28125	0.742055	1	0.129564		Shox2	6.3867	3.76203	0.00275369	0.0125009	2.56008
Creb3l2	7.0122	4.87805	0.028084	0.282388	1.55154		Creb3l2	3.90674	4.41084	0.788142	0.999999	0.103395		Stat6	13.4375	12.8125	0.401976	1	0.3958		Stat6	12.5109	15.2231	0.973666	1	0.0115902
Dmbx1	4.26829	4.36992	0.587679	0.897734	0.230859		Dmbx1	5.04096	5.35602	0.684232	0.999999	0.164797		RFX5	4.84375	4.375	0.395017	1	0.403385		RFX5	4.46194	4.98688	0.754844	1	0.122143
Creb5	2.54065	3.15041	0.828651	0.978601	0.0816284		Creb5	4.66289	3.71771	0.107378	0.388735	0.969086		JUND(var.2)	11.5625	9.0625	0.0839124	0.923037	1.07617		JUND(var.2)	9.6238	10.8486	0.849666	1	0.0707519
GBX2	4.87805	4.26829	0.294875	0.741077	0.530361		GBX2	5.04096	4.53686	0.28039	0.719206	0.552238		TEAD3	8.59375	7.65625	0.304588	1	0.516287		TEAD3	13.1234	11.2861	0.100612	0.258072	0.99735
EN1	3.45528	3.55691	0.596711	0.905354	0.224236		EN1	4.34783	3.33963	0.0829176	0.320465	1.08135		TFEC	8.28125	9.0625	0.724303	1	0.14008		TFEC	8.04899	9.36133	0.88243	1	0.0543199
TFAP2B(var.3)	21.9512	19.8171	0.133683	0.561605	0.873924		TFAP2B(var.3)	17.0132	21.8652	0.999769	0.999999	0.000100255		ATF4	11.0938	7.03125	0.00731635	0.298925	2.13571		ATF4	8.13648	8.39895	0.619315	1	0.208088
JUND	15.0407	15.5488	0.646429	0.914471	0.189479		JUND	12.9175	15.753	0.990133	0.999999	0.00430642		NR4A1	10.3125	12.8125	0.931456	1	0.0308376		NR4A1	13.1234	12.0735	0.244078	0.544935	0.612471
PROP1	5.18293	5.38618	0.6187	0.913925	0.20852		PROP1	8.88469	5.29301	4.994e-05	0.00105058	4.30155		TBX5	19.2188	17.5	0.235185	1	0.628589		TBX5	17.4978	18.5477	0.760317	1	0.119005
TEF	2.54065	2.7439	0.663154	0.914471	0.178385		TEF	2.70951	2.83554	0.627055	0.999999	0.202694		FOSL2::JUNB(var.2)	5.625	4.0625	0.120551	1	0.918828		FOSL2::JUNB(var.2)	3.06212	4.0245	0.912877	1	0.0395878
Tcf12	32.5203	26.0163	0.000894093	0.0344081	3.04862		Tcf12	25.3308	27.2212	0.894391	0.999999	0.0484725		E2F6	34.0625	33.2812	0.406501	1	0.390939		E2F6	22.5722	29.5713	0.999944	1	2.43077e-05
TFAP4	15.1423	12.1951	0.0330026	0.294417	1.48145		TFAP4	11.4682	12.4134	0.809425	0.999999	0.0918232		GATA1::TAL1	8.90625	8.125	0.344451	1	0.462873		GATA1::TAL1	12.8609	8.31146	0.000252813	0.00183049	3.5972
MYCN	10.2642	8.94309	0.179306	0.629221	0.746405		MYCN	6.99433	8.38059	0.937375	0.999999	0.0280864		ESX1	3.75	4.53125	0.799934	1	0.0969458		ESX1	5.86177	4.98688	0.20301	0.466353	0.692482
NKX2-8	8.23171	9.65447	0.882006	0.990696	0.0545283		NKX2-8	7.3724	8.69565	0.924646	0.999999	0.0340247		NKX3-2	6.5625	6.71875	0.588749	1	0.23007		NKX3-2	10.3237	7.08661	0.00371803	0.0162344	2.42969
Dux	5.99593	5.38618	0.313394	0.743451	0.503909		Dux	7.75047	6.3012	0.0631895	0.271763	1.19935		NFATC3	10.3125	11.7188	0.813982	1	0.089385		NFATC3	14.6982	12.336	0.0558076	0.157251	1.25331
POU4F1	7.11382	8.43496	0.880757	0.990696	0.0551437		POU4F1	11.8463	8.88469	0.00365827	0.04103	2.43672		Dux	9.375	6.71875	0.0498839	0.750884	1.30204		Dux	7.08661	6.82415	0.434724	0.845791	0.361786
CDX2	10.874	10.061	0.303168	0.741077	0.518317		CDX2	11.2161	9.4518	0.0576435	0.256818	1.23925		SHOX	2.8125	3.28125	0.742055	1	0.129564		SHOX	6.3867	3.76203	0.00275369	0.0125009	2.56008
FOXD2	8.13008	8.53659	0.658234	0.914471	0.18162		FOXD2	14.1147	9.01071	4.18233e-06	0.000109894	5.37858		Tcf7	18.2812	16.0938	0.167747	1	0.775346		Tcf7	17.0604	15.8355	0.231658	0.521687	0.635152
HOXB13	13.6179	9.14634	0.00110845	0.0372962	2.95528		HOXB13	11.2161	9.19975	0.0345051	0.18477	1.46212		GLI2	10.4688	11.5625	0.762398	1	0.117818		GLI2	8.31146	11.3736	0.994325	1	0.00247151
GRHL1	7.62195	5.79268	0.0626306	0.377833	1.20321		GRHL1	6.04915	5.48204	0.271248	0.715677	0.566633		NR2F1	19.5312	20.7812	0.734665	1	0.133911		NR2F1	19.7725	18.5477	0.244839	0.544935	0.611119
KLF14	23.374	22.3577	0.314537	0.743451	0.502328		KLF14	20.4789	24.9527	0.998863	0.999999	0.000494008		HESX1	4.84375	5.46875	0.736149	1	0.133034		HESX1	6.12423	5.24934	0.208213	0.47639	0.681493
NFE2	13.5163	14.0244	0.652627	0.914471	0.185335		NFE2	10.586	14.1147	0.998963	0.999999	0.000450677		Tcfl5	7.65625	8.75	0.792368	1	0.101073		Tcfl5	2.09974	6.3867	1	1	2.43617e-08
Hoxd9	10.3659	10.6707	0.615552	0.913925	0.210736		Hoxd9	11.3422	11.2161	0.477631	0.997098	0.320908		TFAP2A(var.2)	27.1875	30.4688	0.912719	1	0.0396631		TFAP2A(var.2)	15.1356	25.3718	1	1	1.49888e-10
Znf423	15.8537	14.8374	0.286785	0.735611	0.542443		Znf423	13.2325	16.9502	0.99855	0.999999	0.000630267		Tcf12	31.25	30.7812	0.451909	1	0.344949		Tcf12	22.1347	29.3963	0.999971	1	1.25239e-05
TBP	5.89431	6.30081	0.681106	0.916057	0.166785		TBP	6.17517	5.60807	0.273288	0.715677	0.563379		RXRA::VDR	5.15625	4.53125	0.348208	1	0.458161		RXRA::VDR	5.77428	4.63692	0.129232	0.322483	0.888629
ATF4	8.63821	8.53659	0.5	0.843658	0.30103		ATF4	7.05734	7.8765	0.827759	0.999999	0.0820962		BCL6B	0.9375	0.625	0.37647	1	0.42427		BCL6B	0.612423	0.699913	0.696985	1	0.156777
HOXD12	3.96341	3.15041	0.197199	0.653698	0.705096		HOXD12	2.70951	3.1506	0.800042	0.999999	0.0968874		YY2	5.9375	6.5625	0.718026	1	0.14386		YY2	4.19948	4.37445	0.621543	1	0.206529
LIN54	8.84146	8.84146	0.531631	0.878881	0.27439		LIN54	11.4682	9.19975	0.0205657	0.132175	1.68686		TFDP1	21.5625	21.5625	0.527088	1	0.278117		TFDP1	7.43657	17.3228	1	1	0
SPDEF	6.70732	6.50407	0.463864	0.843658	0.333609		SPDEF	4.28481	6.55325	0.998195	0.999999	0.00078454		TGIF1	10.4688	9.6875	0.355236	1	0.449483		TGIF1	9.18635	11.5486	0.972733	1	0.0120063
E2F7	2.64228	1.72764	0.108475	0.496383	0.964669		E2F7	1.95337	1.63831	0.296644	0.749487	0.527764		Nr5a2	15.4688	18.4375	0.93193	1	0.0306167		Nr5a2	18.4602	19.86	0.816848	1	0.0878588
Sox17	8.02846	7.72358	0.433569	0.826671	0.362942		Sox17	10.0819	8.4436	0.0628697	0.271763	1.20156		Atoh1	5.15625	5.15625	0.550232	1	0.259454		Atoh1	5.5993	7.08661	0.93891	1	0.0273761
CEBPG	3.65854	4.97967	0.939952	0.997135	0.0268943		CEBPG	3.96975	4.53686	0.810422	0.999999	0.0912886		HNF1B	5	7.1875	0.960464	1	0.0175188		HNF1B	15.8355	7.9615	3.41543e-09	7.51394e-08	8.46655
FOXF2	9.85772	10.1626	0.618036	0.913925	0.208986		FOXF2	17.0132	9.64083	5.60077e-10	1.06788e-07	9.25175		HOXB2	4.84375	4.375	0.395017	1	0.403385		HOXB2	7.08661	4.98688	0.021529	0.0711827	1.66698
Alx1	2.84553	3.76016	0.896566	0.990696	0.0474179		Alx1	5.98614	3.27662	0.000179137	0.00320207	3.74682		FOS::JUN(var.2)	7.96875	7.65625	0.458554	1	0.338609		FOS::JUN(var.2)	5.51181	6.47419	0.85485	1	0.0681099
IRF3	4.97967	7.0122	0.977122	0.997135	0.0100511		IRF3	6.49023	6.80529	0.665452	0.999999	0.176883		FOXO3	10.625	10.7812	0.571713	1	0.242822		FOXO3	17.3228	11.1986	1.73766e-05	0.000194891	4.76003
NRF1	11.3821	12.6016	0.81647	0.976475	0.08806		NRF1	14.6188	14.8708	0.598816	0.999999	0.222706		Crx	7.34375	8.28125	0.76694	1	0.115238		Crx	13.9108	8.48644	2.43178e-05	0.000267495	4.61408
GLIS1	1.01626	1.01626	0.58855	0.897734	0.230217		GLIS1	0.94518	1.00819	0.640616	0.999999	0.193402		IRF7	11.5625	12.8125	0.779001	1	0.108462		IRF7	21.9598	14.7857	5.7887e-06	7.19813e-05	5.23742
Pparg::Rxra	31.0976	32.3171	0.73556	0.937674	0.133382		Pparg::Rxra	30.4978	32.3882	0.882023	0.999999	0.0545199		RFX4	6.09375	5.9375	0.5	1	0.30103		RFX4	5.42432	6.91164	0.941335	1	0.0262556
SOX21	6.19919	6.70732	0.708925	0.925811	0.1494		SOX21	7.62445	6.11216	0.0531515	0.248615	1.27448		Pitx1	6.25	7.1875	0.782679	1	0.106416		Pitx1	10.1487	6.56168	0.00121259	0.00666922	2.91629
NOTO	5.18293	4.77642	0.378027	0.779284	0.422477		NOTO	5.60807	4.34783	0.060369	0.263596	1.21919		Hoxc9	10	6.09375	0.00666503	0.293261	2.1762		Hoxc9	11.811	7.1741	9.73758e-05	0.000898371	4.01155
Mlxip	9.24797	7.0122	0.0414922	0.325117	1.38203		Mlxip	5.29301	6.49023	0.934272	0.999999	0.0295265		Nr2f6(var.2)	8.59375	7.34375	0.235073	1	0.628797		Nr2f6(var.2)	5.94926	6.64917	0.780723	1	0.107503
Foxj3	14.7358	14.7358	0.525348	0.872553	0.279553		Foxj3	21.8021	14.8078	2.08372e-07	1.32432e-05	6.68116		HOXB13	20.4688	13.2812	0.000378954	0.030966	3.42141		HOXB13	18.8101	13.1234	0.000125253	0.00111945	3.90221
Zfx	38.1098	35.874	0.163416	0.610941	0.786706		Zfx	27.4732	35.1607	0.999999	0.999999	5.33176e-07		NR1A4::RXRA	8.125	10	0.897276	1	0.047074		NR1A4::RXRA	9.53631	9.09886	0.386778	0.773556	0.412538
Gata1	5.79268	7.92683	0.975291	0.997135	0.010866		Gata1	10.397	8.75866	0.065738	0.272479	1.18218		PAX3	1.40625	2.65625	0.963713	1	0.0160525		PAX3	3.67454	2.79965	0.14373	0.355902	0.842454
SMAD3	3.76016	3.86179	0.592988	0.902098	0.226954		SMAD3	3.90674	3.46566	0.286052	0.727207	0.543555		FOXP2	19.8438	20.3125	0.609895	1	0.214745		FOXP2	23.2721	19.86	0.0266174	0.0841073	1.57483
HES5	9.45122	6.80894	0.0194619	0.222644	1.71081		HES5	5.54505	7.18336	0.975307	0.999999	0.0108586		VSX1	3.59375	3.28125	0.439143	1	0.357394		VSX1	7.87402	4.19948	0.000144897	0.00123703	3.83894
MEOX1	5.58943	4.36992	0.127109	0.556828	0.895823		MEOX1	5.10397	4.2218	0.136864	0.468778	0.863712		Pax6	5.46875	6.40625	0.796063	1	0.0990526		Pax6	5.68679	4.98688	0.25748	0.566455	0.589257
STAT1::STAT2	23.1707	22.6626	0.415075	0.807561	0.381873		STAT1::STAT2	24.3856	23.0624	0.201998	0.595671	0.694653		VDR	11.875	10.1562	0.186018	1	0.730446		VDR	10.4112	10.8486	0.658016	1	0.181764
FOXA1	17.4797	18.4959	0.740705	0.937867	0.130354		FOXA1	28.4184	19.0296	2.99111e-10	8.55456e-08	9.52417		ZIC3	11.0938	14.5312	0.972914	1	0.0119255		ZIC3	9.88626	13.4733	0.996922	1	0.00133863
PAX3	1.32114	2.64228	0.988825	0.999241	0.00488066		PAX3	2.96156	2.45747	0.222146	0.629048	0.653361		Hoxa9	9.0625	5.46875	0.00871393	0.322771	2.05979		Hoxa9	11.4611	6.82415	7.52053e-05	0.000729109	4.12375
Esrrg	11.7886	9.85772	0.0957209	0.460104	1.01899		Esrrg	11.3422	9.89288	0.102444	0.380505	0.989515		Ascl2	27.9688	24.0625	0.063091	0.820183	1.20003		Ascl2	17.3228	24.2345	0.999982	1	7.82585e-06
JUN(var.2)	17.378	16.2602	0.273389	0.717333	0.563219		JUN(var.2)	13.9256	16.6352	0.985059	0.999999	0.00653774		HIC2	18.75	19.6875	0.690222	1	0.161011		HIC2	14.2607	18.0227	0.99385	1	0.00267917
HOXB3	6.19919	5.79268	0.387945	0.779284	0.411229		HOXB3	6.36421	5.7971	0.276238	0.718219	0.558716		Foxo1	20.3125	22.1875	0.812786	1	0.0900239		Foxo1	23.2721	20.2975	0.0472246	0.137246	1.32583
Gmeb1	1.62602	1.93089	0.752163	0.941438	0.123688		Gmeb1	2.77253	2.26843	0.214072	0.615323	0.66944		HOXC10	8.75	6.71875	0.104542	0.984923	0.980708		HOXC10	9.01137	6.3867	0.0113285	0.0423525	1.94583
HOXC13	7.31707	6.09756	0.160786	0.605064	0.793751		HOXC13	4.97795	5.35602	0.712643	0.999999	0.147128		POU1F1	9.0625	8.4375	0.383392	1	0.416356		POU1F1	13.6483	9.6238	0.0016373	0.00875266	2.78587
Myod1	33.9431	27.5407	0.00122018	0.0375515	2.91358		Myod1	26.7801	28.3554	0.849145	0.999999	0.0710182		Npas2	5.625	7.8125	0.953257	1	0.0207901		Npas2	3.84952	7.08661	0.999784	1	9.37451e-05
FOS::JUNB	14.3293	13.1098	0.235572	0.687486	0.627876		FOS::JUNB	11.6572	14.0517	0.980743	0.999999	0.00844463		Arid5a	5.3125	6.5625	0.856466	1	0.0672901		Arid5a	9.71129	5.86177	0.000375402	0.00241269	3.4255
NKX6-2	7.31707	7.0122	0.430649	0.823851	0.365876		NKX6-2	7.81348	7.18336	0.272107	0.715677	0.56526		HSF2	8.90625	8.59375	0.460626	1	0.336651		HSF2	9.79878	8.04899	0.0816046	0.215105	1.08829
YY1	16.2602	15.3455	0.310544	0.743451	0.507876		YY1	10.586	14.8708	0.999884	0.999999	5.02496e-05		E2F2	0.9375	0.625	0.37647	1	0.42427		E2F2	0.524934	1.04987	0.952525	1	0.0211238
HOXB2	5.99593	4.36992	0.0634106	0.377833	1.19784		HOXB2	5.04096	3.96975	0.0853718	0.323395	1.06869		Esrra	10.3125	12.5	0.906472	1	0.0426457		Esrra	12.4234	11.0236	0.164729	0.397575	0.783229
mix-a	4.97967	4.57317	0.375676	0.779284	0.425187		mix-a	8.69565	4.66289	3.25295e-06	0.000109894	5.48772		TWIST1	14.2188	15	0.682498	1	0.165899		TWIST1	12.5984	17.0604	0.998911	1	0.000473097
ZIC3	11.2805	13.0081	0.89295	0.990696	0.0491727		ZIC3	10.523	14.5558	0.999759	0.999999	0.000104824		E2F3	0.9375	1.09375	0.710461	1	0.14846		E2F3	0.787402	1.04987	0.809454	1	0.0918078
GCM1	10.874	9.65447	0.206984	0.66514	0.684063		GCM1	8.06553	8.50662	0.696724	0.999999	0.156939		POU2F2	10.625	9.84375	0.356175	1	0.448336		POU2F2	16.7979	11.986	0.00063358	0.0038554	3.1982
PRRX1	3.96341	4.26829	0.674918	0.914471	0.170749		PRRX1	4.66289	4.66289	0.533528	0.999999	0.272842		CEBPB	4.375	3.90625	0.38966	1	0.409315		CEBPB	2.62467	4.72441	0.997421	1	0.00112141
EMX2	3.65854	3.15041	0.309677	0.743451	0.509092		EMX2	4.09578	3.21361	0.109328	0.390846	0.96127		BARX1	4.21875	5	0.787967	1	0.103492		BARX1	8.22397	5.33683	0.00379456	0.0164431	2.42084
E2F4	12.3984	15.4472	0.978307	0.997135	0.00952492		E2F4	14.0517	15.627	0.902911	0.999999	0.044355		VAX1	4.6875	4.6875	0.552535	1	0.25764		VAX1	8.66142	5.94926	0.00784074	0.0305096	2.10564
GSC2	4.87805	5.99593	0.883626	0.990696	0.0537315		GSC2	5.04096	6.04915	0.9064	0.999999	0.04268		PROP1	5.15625	4.0625	0.212033	1	0.673596		PROP1	8.39895	6.12423	0.0218169	0.07172	1.66121
SCRT1	11.4837	11.8902	0.637108	0.914471	0.195787		SCRT1	10.271	10.712	0.678427	0.999999	0.168497		Bcl6	16.5625	19.2188	0.905394	1	0.0431625		Bcl6	17.9353	19.9475	0.899931	1	0.0457907
SOX13	8.84146	7.21545	0.106634	0.493996	0.972106		SOX13	11.4682	9.32577	0.0274202	0.161694	1.56193		NR1H4	6.71875	8.59375	0.914251	1	0.0389347		NR1H4	11.986	9.53631	0.0341182	0.104362	1.46701
Smad4	9.45122	8.73984	0.319099	0.751131	0.496074		Smad4	9.4518	8.31758	0.144442	0.486003	0.840308		PRRX1	2.8125	3.28125	0.742055	1	0.129564		PRRX1	6.3867	3.76203	0.00275369	0.0125009	2.56008
DBP	2.13415	2.84553	0.876557	0.990696	0.0572198		DBP	2.77253	3.08759	0.736033	0.999999	0.133103		FOSL1::JUN(var.2)	5.15625	4.53125	0.348208	1	0.458161		FOSL1::JUN(var.2)	2.71216	3.84952	0.950189	1	0.0221901
GATA6	4.6748	6.70732	0.979703	0.997135	0.00890576		GATA6	8.4436	7.05734	0.0815984	0.317512	1.08832		Rfx1	15.3125	13.9062	0.263379	1	0.579419		Rfx1	10.7612	14.6982	0.998081	1	0.000834119
ALX3	5.18293	6.30081	0.877585	0.990696	0.0567107		ALX3	7.62445	5.73409	0.019505	0.129731	1.70985		Hmx1	5	6.40625	0.886056	1	0.0525386		Hmx1	7.78653	5.77428	0.033458	0.102892	1.4755
BARHL2	2.94715	2.64228	0.392367	0.779284	0.406308		BARHL2	2.6465	2.0794	0.174964	0.549887	0.757051		ZBTB7C	15.4688	13.4375	0.17008	1	0.769346		ZBTB7C	10.3237	13.2983	0.98841	1	0.00506278
ELF1	13.1098	10.7724	0.0630212	0.377833	1.20051		ELF1	8.31758	10.271	0.974857	0.999999	0.011059		ESR2	19.2188	22.6562	0.943008	1	0.0254848		ESR2	17.9353	21.3473	0.982428	1	0.00769924
Nkx2-5	4.57317	5.69106	0.889969	0.990696	0.050625		Nkx2-5	6.74228	6.49023	0.415212	0.906494	0.38173		NKX2-3	7.34375	9.375	0.921426	1	0.0355394		NKX2-3	11.636	10.7612	0.275315	0.598785	0.56017
Hoxd8	5.18293	6.50407	0.910865	0.992785	0.0405459		Hoxd8	10.649	6.55325	2.37212e-05	0.000565355	4.62486		KLF9	40	45.1562	0.972717	1	0.0120135		KLF9	36.9204	42.6947	0.997906	1	0.000910404
ELF3	15.5488	13.4146	0.100051	0.469092	0.999778		ELF3	10.775	12.8544	0.969291	0.999999	0.0135456		FOSB::JUNB(var.2)	5.625	5	0.354386	1	0.450524		FOSB::JUNB(var.2)	2.88714	4.28696	0.972368	1	0.0121695
RORA	10.6707	10.9756	0.614148	0.913925	0.211727		RORA	11.2791	10.523	0.265519	0.709705	0.575905		HINFP	15	14.6875	0.468679	1	0.329125		HINFP	6.03675	11.1986	0.999997	1	1.45529e-06
IRF7	12.2967	14.2276	0.908157	0.992785	0.0418391		IRF7	14.3037	13.9887	0.419292	0.908467	0.377483		TBX21	11.25	10.625	0.39414	1	0.404349		TBX21	11.1986	11.1111	0.5	0.937705	0.30103
GLI2	8.94309	10.6707	0.913827	0.992785	0.0391361		GLI2	10.649	11.3422	0.752	0.999999	0.123782		TP53	5.46875	5.78125	0.641923	1	0.192517		TP53	3.93701	6.21172	0.995096	1	0.00213482
RXRG	10.9756	12.5	0.868774	0.990696	0.0610929		RXRG	10.8381	12.9805	0.972503	0.999999	0.0121092		Srebf1(var.2)	5.9375	9.21875	0.990128	1	0.0043088		Srebf1(var.2)	7.26159	8.22397	0.826138	1	0.0829472
RARA(var.2)	3.76016	6.30081	0.996473	0.999241	0.00153428		RARA(var.2)	4.41084	5.67108	0.955923	0.999999	0.019577		TGIF2	12.0312	11.4062	0.397203	1	0.400987		TGIF2	9.88626	12.336	0.973281	1	0.0117616
NKX3-2	8.02846	7.31707	0.305735	0.743451	0.514655		NKX3-2	6.61626	7.12035	0.736145	0.999999	0.133036		GSX2	4.6875	5.78125	0.842303	1	0.0745314		GSX2	11.0236	7.1741	0.000855141	0.00499123	3.06796
SREBF2	15.2439	14.6341	0.375956	0.779284	0.424863		SREBF2	11.4052	13.4216	0.96222	0.999999	0.0167257		RUNX1	17.8125	23.125	0.99239	1	0.00331782		RUNX1	24.2345	22.3097	0.149305	0.366535	0.825925
Hic1	19.6138	17.5813	0.135492	0.561605	0.868086		Hic1	13.8626	16.8872	0.992082	0.999999	0.00345264		SIX2	10.1562	11.875	0.858	1	0.0665126		SIX2	12.336	12.9484	0.69266	1	0.15948
GATA3	3.55691	4.47154	0.874663	0.990696	0.0581595		GATA3	6.3012	5.04096	0.07231	0.28924	1.1408		PKNOX2	9.6875	9.0625	0.386855	1	0.412452		PKNOX2	7.43657	9.88626	0.984584	1	0.00674733
MYBL2	1.93089	1.52439	0.302213	0.741077	0.519687		MYBL2	1.5753	1.19723	0.2241	0.631455	0.649558		MYB	11.25	9.84375	0.233363	1	0.631968		MYB	8.92388	11.7235	0.988429	1	0.00505445
HSF2	9.34959	8.13008	0.189998	0.653698	0.72125		HSF2	8.50662	8.88469	0.670346	0.999999	0.173701		NR3C2	4.53125	5.15625	0.742311	1	0.129414		NR3C2	5.42432	6.47419	0.874856	1	0.0580633
PRDM1	11.5854	14.126	0.960108	0.997135	0.01768		PRDM1	14.1147	14.1777	0.540563	0.999999	0.267154		STAT1::STAT2	23.5938	27.3438	0.945667	1	0.0242619		STAT1::STAT2	35.6955	28.6964	0.000201016	0.00149326	3.69677
POU2F1	10.1626	8.43496	0.10709	0.493996	0.970251		POU2F1	11.1531	8.88469	0.0192012	0.129212	1.71667		ELK1	7.5	8.125	0.698636	1	0.155749		ELK1	3.58705	6.29921	0.999051	1	0.000412455
PAX4	2.54065	2.3374	0.442005	0.839098	0.354573		PAX4	2.96156	2.39445	0.189597	0.573808	0.722167		MSC	21.0938	20.4688	0.418151	1	0.378666		MSC	13.0359	18.1977	0.999733	1	0.000115877
HEY1	10.1626	6.40244	0.00156745	0.0426942	2.80481		HEY1	5.54505	6.17517	0.797064	0.999999	0.0985069		ESRRB	10.4688	12.6562	0.905161	1	0.0432743		ESRRB	12.4234	13.0359	0.69214	1	0.159806
STAT3	19.4106	20.5285	0.750666	0.941438	0.124553		STAT3	24.3226	19.7227	0.00101462	0.0138181	2.9937		MYBL2	2.8125	2.03125	0.233823	1	0.631113		MYBL2	1.39983	1.74978	0.799362	1	0.0972568
IRF5	4.77642	4.87805	0.583234	0.897734	0.234157		IRF5	6.11216	5.22999	0.159222	0.514206	0.797996		NFIC	17.5	16.5625	0.355061	1	0.449697		NFIC	14.5232	16.6229	0.92539	1	0.0336752
FOSL2	22.9675	19.6138	0.0389871	0.31858	1.40908		FOSL2	17.1393	20.4789	0.992934	0.999999	0.00307957		UNCX	2.8125	3.28125	0.742055	1	0.129564		UNCX	6.3867	3.76203	0.00275369	0.0125009	2.56008
Sox6	14.6341	16.9715	0.931027	0.997135	0.0310379		Sox6	19.4707	16.6352	0.0211197	0.134228	1.67531		Gfi1b	18.4375	17.9688	0.44242	1	0.354166		Gfi1b	20.2975	16.9729	0.0233982	0.0760441	1.63082
HSF4	9.55285	8.43496	0.215409	0.672548	0.666737		HSF4	7.62445	8.82168	0.901903	0.999999	0.0448402		Pparg::Rxra	34.0625	38.125	0.941972	1	0.0259621		Pparg::Rxra	30.9711	36.8329	0.998675	1	0.000575698
CTCFL	33.6382	33.6382	0.519025	0.872553	0.284812		CTCFL	31.0019	35.3497	0.995848	0.999999	0.00180675		LHX2	3.28125	3.90625	0.773442	1	0.111572		LHX2	6.3867	4.11199	0.00935621	0.0352089	2.0289
ZIC4	21.5447	22.6626	0.742751	0.937867	0.129157		ZIC4	17.7694	24.2596	0.999997	0.999999	1.2325e-06		MIXL1	3.125	4.21875	0.88292	1	0.0540784		MIXL1	6.56168	3.84952	0.00227495	0.0110277	2.64303
Sox3	21.3415	23.9837	0.927023	0.994976	0.0329093		Sox3	25.1418	22.8733	0.0728931	0.289548	1.13731		IRF9	3.28125	4.375	0.878191	1	0.0564109		IRF9	10.4112	4.98688	6.81782e-07	1.02626e-05	6.16635
POU5F1	12.2967	11.1789	0.24189	0.694139	0.616381		POU5F1	14.6188	11.7202	0.00904715	0.0834673	2.04349		Dlx1	5.15625	3.59375	0.109217	0.984923	0.961711		Dlx1	6.29921	4.11199	0.0117382	0.04304	1.9304
TCF3	30.2846	30.1829	0.5	0.843658	0.30103		TCF3	27.1582	29.1115	0.896745	0.999999	0.0473313		ETS1	9.53125	11.4062	0.882407	1	0.0543309		ETS1	8.31146	10.5862	0.973336	1	0.011737
TP53	5.58943	5.79268	0.61475	0.913925	0.211301		TP53	6.55325	5.98614	0.279065	0.719206	0.554295		Nkx3-1	6.5625	7.1875	0.709527	1	0.149031		Nkx3-1	9.79878	6.91164	0.0076959	0.030151	2.11374
NR2F1	21.4431	20.6301	0.349336	0.770923	0.456756		NR2F1	15.942	21.3611	0.999964	0.999999	1.56072e-05		TFAP2B(var.2)	21.5625	21.0938	0.445735	1	0.350923		TFAP2B(var.2)	11.8985	18.4602	0.999996	1	1.91269e-06
TFE3	8.43496	5.58943	0.00843843	0.137908	2.07374		TFE3	4.53686	6.42722	0.99229	0.999999	0.00336141		Znf423	14.0625	16.5625	0.90655	1	0.0426084		Znf423	13.3858	16.8854	0.991682	1	0.0036276
Ascl2	26.1179	23.2724	0.0790503	0.426573	1.1021		Ascl2	21.7391	22.8733	0.791056	0.999999	0.101793		SP1	50.9375	57.6562	0.993238	1	0.00294677		SP1	41.0324	52.6684	1	1	4.07864e-09
ESRRB	12.1951	10.5691	0.143508	0.571604	0.843123		ESRRB	11.9723	9.76686	0.0261938	0.159392	1.5818		NFYA	12.0312	7.96875	0.00977834	0.329012	2.00973		NFYA	8.04899	9.53631	0.908202	1	0.0418177
POU6F1	2.64228	2.23577	0.330771	0.765997	0.480472		POU6F1	3.46566	2.45747	0.0579188	0.256818	1.23718		TCF4	35.7812	29.6875	0.0117737	0.374141	1.92909		TCF4	22.1347	29.8338	0.999989	1	4.63335e-06
Hmx1	7.31707	5.18293	0.0310742	0.294417	1.5076		Hmx1	6.42722	5.48204	0.146828	0.49047	0.83319		Hoxd9	17.1875	11.875	0.00436577	0.22702	2.35994		Hoxd9	18.2852	13.1234	0.000419274	0.00266472	3.3775
Hoxa11	4.16667	3.65854	0.321089	0.752716	0.493375		Hoxa11	3.08759	3.40265	0.725991	0.999999	0.139069		FOSL2::JUN	5.625	17.1875	1	1	2.89568e-12		FOSL2::JUN	45.3193	18.7227	3.03845e-43	2.17249e-41	42.5173
RXRB	6.60569	6.50407	0.5	0.843658	0.30103		RXRB	5.98614	7.24638	0.933224	0.999999	0.030014		Pou5f1::Sox2	12.6562	12.3438	0.466337	1	0.3313		Pou5f1::Sox2	15.2231	13.0359	0.0747393	0.198841	1.12645
FOXP2	16.8699	17.378	0.640191	0.914471	0.193691		FOXP2	24.1966	16.4461	3.43989e-08	2.81088e-06	7.46346		Nr1h3::Rxra	12.9688	15.4688	0.913235	1	0.0394176		Nr1h3::Rxra	15.3106	15.4856	0.568995	1	0.244892
PBX2	12.5	12.0935	0.418446	0.808619	0.378361		PBX2	11.2161	11.4682	0.610194	0.999999	0.214532		SP4	26.4062	30	0.932017	1	0.0305764		SP4	16.3605	25.4593	1	1	1.31273e-08
Hoxb5	5.4878	4.47154	0.175526	0.623237	0.755659		Hoxb5	6.55325	4.47385	0.00631374	0.0612497	2.19971		Lhx3	6.09375	7.96875	0.922537	1	0.0350161		Lhx3	13.9108	9.71129	0.00113667	0.00643739	2.94436
FOXC2	17.1748	19.6138	0.927136	0.994976	0.0328564		FOXC2	28.0403	19.4707	8.40257e-09	9.61254e-07	8.07559		Neurog1	4.84375	3.59375	0.165221	1	0.781934		Neurog1	5.42432	5.5993	0.608263	1	0.215909
HOXC12	3.86179	3.76016	0.5	0.843658	0.30103		HOXC12	3.96975	3.65469	0.355481	0.818938	0.449184		FOSL1	7.1875	19.5312	1	1	4.61802e-12		FOSL1	44.4444	19.4226	1.88867e-38	7.71655e-37	37.7238
MEF2C	15.752	17.6829	0.886542	0.990696	0.0523006		MEF2C	20.2899	16.6352	0.00453918	0.0480817	2.34302		PAX7	1.25	2.8125	0.986314	1	0.00598498		PAX7	4.0245	2.88714	0.0845279	0.221789	1.073
Rarg(var.2)	6.70732	5.4878	0.150034	0.583806	0.82381		Rarg(var.2)	2.83554	4.91493	0.999168	0.999999	0.000361384		Hnf4a	18.4375	10.4688	3.24142e-05	0.00618031	4.48926		Hnf4a	8.8364	13.2983	0.999746	1	0.000110205
MITF	10.9756	6.40244	0.000201628	0.012358	3.69545		MITF	4.78891	6.93132	0.995992	0.999999	0.00174428		ONECUT2	3.28125	4.53125	0.903154	1	0.044238		ONECUT2	7.43657	5.33683	0.0244078	0.078686	1.61247
TGIF2	13.2114	11.1789	0.0952511	0.460104	1.02113		TGIF2	9.57782	10.0189	0.683519	0.999999	0.16525		PITX3	5.3125	5	0.449768	1	0.347012		PITX3	8.04899	4.98688	0.00191808	0.0097959	2.71713
FOSB::JUNB	14.7358	13.6179	0.259088	0.709084	0.586552		FOSB::JUNB	12.2873	14.3667	0.962155	0.999999	0.0167551		LHX9	2.8125	3.28125	0.742055	1	0.129564		LHX9	6.3867	3.76203	0.00275369	0.0125009	2.56008
ELK1	5.58943	6.80894	0.887927	0.990696	0.0516229		ELK1	4.15879	6.23819	0.9968	0.999999	0.00139217		MEF2A	11.25	11.25	0.535227	1	0.271462		MEF2A	16.3605	12.2485	0.00296767	0.0132618	2.52758
ETV1	5.38618	5.58943	0.616671	0.913925	0.209947		ETV1	3.40265	5.35602	0.997332	0.999999	0.0011601		SMAD3	3.28125	2.96875	0.436312	1	0.360203		SMAD3	3.49956	3.06212	0.319443	0.674248	0.495607
POU3F2	10.4675	9.7561	0.326899	0.760107	0.485586		POU3F2	11.5312	9.95589	0.084425	0.323395	1.07353		GMEB2	0.46875	1.5625	0.989095	1	0.00476192		GMEB2	1.74978	0.96238	0.0734224	0.19625	1.13417
SPIC	18.0894	18.0894	0.523345	0.872553	0.281212		SPIC	14.6818	15.816	0.825905	0.999999	0.08307		Six3	4.84375	3.125	0.0761781	0.889263	1.11817		Six3	4.0245	5.07437	0.904129	1	0.0437698
THAP1	26.5244	22.9675	0.0378326	0.314301	1.42213		THAP1	21.3611	25.0158	0.993473	0.999999	0.0028439		Foxj3	15.625	15.9375	0.590932	1	0.228463		Foxj3	22.8346	15.8355	1.3794e-05	0.000161024	4.86031
ZNF282	5.4878	4.77642	0.270048	0.715128	0.568559		ZNF282	4.91493	4.91493	0.532703	0.999999	0.273514		SP8	40.4688	45	0.954988	1	0.0200023		SP8	26.5092	39.1951	1	1	1.60876e-11
TFAP2A(var.2)	33.0285	27.7439	0.0061997	0.114533	2.20763		TFAP2A(var.2)	23.4405	29.7417	0.999976	0.999999	1.06026e-05		Hoxb5	5	5.625	0.733253	1	0.134746		Hoxb5	9.01137	7.08661	0.0531042	0.151123	1.27487
FOXD1	8.13008	8.53659	0.658234	0.914471	0.18162		FOXD1	14.1777	9.01071	3.29819e-06	0.000109894	5.48172		JUN::JUNB	5.625	14.5312	1	1	9.74227e-09		JUN::JUNB	36.308	16.273	3.81826e-28	1.21336e-26	27.4181
Rarg	7.0122	5.99593	0.205384	0.66514	0.687433		Rarg	5.35602	6.80529	0.962795	0.999999	0.016466		Spz1	14.6875	13.5938	0.315196	1	0.501419		Spz1	11.3736	14.1732	0.980738	1	0.00844711
RHOXF1	8.84146	7.11382	0.0914962	0.455094	1.0386		RHOXF1	7.05734	7.24638	0.608512	0.999999	0.215731		RORA	7.96875	10.4688	0.949927	1	0.0223099		RORA	12.0735	11.3736	0.32455	0.682509	0.488718
KLF16	39.2276	33.8415	0.00744702	0.127049	2.12802		KLF16	31.758	37.8072	0.999851	0.999999	6.48245e-05		Arid3b	2.96875	7.65625	0.999957	1	1.86457e-05		Arid3b	12.336	7.34908	3.91779e-05	0.000414995	4.40696
TFAP2C(var.2)	27.6423	23.7805	0.0281401	0.282388	1.55067		TFAP2C(var.2)	18.3365	24.3226	0.999984	0.999999	6.75818e-06		FOS	6.71875	18.9062	1	1	3.13527e-12		FOS	45.4943	20.5599	1.63084e-37	6.21894e-36	36.7876
SCRT2	11.2805	9.65447	0.134671	0.561605	0.870727		SCRT2	8.9477	10.523	0.9403	0.999999	0.0267336		PHOX2A	6.40625	3.90625	0.0286148	0.550573	1.54341		PHOX2A	8.74891	5.24934	0.000662032	0.00398613	3.17912
BHLHE23	3.15041	3.96341	0.863369	0.990696	0.0638034		BHLHE23	4.28481	3.40265	0.114956	0.408415	0.939468		SOX15	17.9688	17.8125	0.5	1	0.30103		SOX15	19.9475	18.4602	0.197794	0.456203	0.703787
EMX1	5.18293	3.76016	0.0779354	0.425988	1.10827		EMX1	4.85192	3.96975	0.130524	0.458034	0.884311		IRF2	6.09375	9.53125	0.991884	1	0.00353909		IRF2	16.8854	9.18635	2.69839e-08	5.51243e-07	7.5689
JUNB	17.0732	15.5488	0.196519	0.653698	0.706595		JUNB	14.1147	15.942	0.931936	0.999999	0.0306141		MYCN	8.90625	9.0625	0.57745	1	0.238485		MYCN	4.37445	8.74891	0.999993	1	3.00787e-06
Arid5a	3.96341	6.60569	0.996864	0.999241	0.00136395		Arid5a	9.32577	6.3012	0.000915979	0.012779	3.03811		ZBTB7B	11.875	12.6562	0.69535	1	0.157796		ZBTB7B	8.48644	12.161	0.998474	1	0.000663414
CREB3	5.38618	4.57317	0.234187	0.687171	0.630436		CREB3	3.59168	3.71771	0.611642	0.999999	0.213503		Gmeb1	2.65625	3.28125	0.794691	1	0.0998015		Gmeb1	2.01225	1.92476	0.5	0.937705	0.30103
IRF8	5.0813	4.87805	0.458764	0.843658	0.338411		IRF8	5.60807	5.35602	0.407556	0.898345	0.389813		USF1	14.375	16.0938	0.824675	1	0.083717		USF1	13.3858	15.8355	0.957085	1	0.0190494
HOXA5	4.97967	5.28455	0.658503	0.914471	0.181442		HOXA5	6.17517	4.78891	0.0506376	0.244618	1.29553		SOX21	5.46875	5.9375	0.685	1	0.164309		SOX21	8.31146	7.61155	0.294357	0.637369	0.531126
TEAD4	13.8211	14.2276	0.627227	0.914471	0.202575		TEAD4	12.4134	13.2325	0.771316	0.999999	0.112768		POU2F1	8.75	6.71875	0.104542	0.984923	0.980708		POU2F1	12.161	8.74891	0.00463726	0.0193614	2.33374
Foxo1	19.4106	17.8862	0.208914	0.666732	0.680032		Foxo1	21.109	17.2653	0.00340344	0.0389354	2.46808		SPDEF	4.6875	7.96875	0.994429	1	0.00242601		SPDEF	4.72441	7.08661	0.993639	1	0.0027714
RAX	3.96341	3.76016	0.453482	0.843658	0.34344		RAX	5.54505	4.2218	0.0496214	0.242594	1.30433		Nr2e1	12.3438	12.6562	0.60004	1	0.22182		Nr2e1	12.336	12.2485	0.5	0.937705	0.30103
Msx3	4.6748	4.57317	0.5	0.843658	0.30103		Msx3	5.29301	5.41903	0.593443	0.999999	0.226621		ZNF24	11.25	11.25	0.535227	1	0.271462		ZNF24	15.5731	14.0857	0.173199	0.409379	0.761455
TBX2	12.7033	10.1626	0.0444646	0.330706	1.35199		TBX2	9.38878	10.523	0.87001	0.999999	0.0604759		Sox1	2.96875	3.59375	0.783445	1	0.105991		Sox1	4.72441	3.84952	0.176402	0.415234	0.753497
NFATC2	17.2764	15.752	0.197696	0.653698	0.704003		NFATC2	15.816	15.1859	0.329477	0.781995	0.482175		MAFK	1.25	4.21875	0.999786	1	9.284e-05		MAFK	7.08661	4.54943	0.00605026	0.0243715	2.21823
JUN	12.7033	12.5	0.47293	0.843658	0.325203		JUN	12.7284	11.4682	0.150527	0.49717	0.822385		Rarb(var.2)	2.8125	1.5625	0.0900445	0.953805	1.04554		Rarb(var.2)	3.93701	2.01225	0.00462198	0.0193614	2.33517
ZNF263	63.0081	61.9919	0.337594	0.76859	0.471606		ZNF263	58.5381	61.8778	0.974909	0.999999	0.011036		OTX1	2.03125	2.34375	0.716362	1	0.144867		OTX1	4.37445	2.01225	0.000896434	0.00517939	3.04748
E2F6	29.6748	29.7764	0.539285	0.879998	0.268182		E2F6	29.0485	31.317	0.923747	0.999999	0.0344472		RXRG	20.4688	17.5	0.0997348	0.984923	1.00115		RXRG	14.2607	15.3106	0.778145	1	0.10894
Hoxd3	5.89431	5.79268	0.5	0.843658	0.30103		Hoxd3	7.68746	6.17517	0.0538955	0.248615	1.26845		FOSL1::JUND(var.2)	6.09375	5	0.231991	1	0.63453		FOSL1::JUND(var.2)	4.37445	5.33683	0.878591	1	0.0562133
ELF5	19.1057	15.0407	0.00968842	0.143401	2.01375		ELF5	12.4764	15.1229	0.986593	0.999999	0.00586213		RARA::RXRG	15.7812	19.2188	0.954745	1	0.0201126		RARA::RXRG	16.098	17.4978	0.829214	1	0.0813334
FOXK1	11.4837	12.5	0.777321	0.952095	0.1094		FOXK1	17.6434	12.2873	1.40415e-05	0.000349207	4.85258		MLX	4.21875	5.625	0.90201	1	0.0447886		MLX	2.97463	4.89939	0.993516	1	0.00282506
TBR1	11.9919	9.7561	0.0641048	0.377833	1.19311		TBR1	9.07372	9.70384	0.748356	0.999999	0.125892		SOX4	0.625	0.9375	0.82909	1	0.0813983		SOX4	1.5748	1.31234	0.363206	0.739337	0.439847
REST	1.32114	1.01626	0.337911	0.76859	0.471197		REST	1.0712	1.32325	0.792566	0.999999	0.100965		NFIX	16.25	16.25	0.530189	1	0.275569		NFIX	13.2108	17.8478	0.999105	1	0.000388926
ELK4	20.3252	14.2276	0.00021185	0.012358	3.67397		ELK4	13.4846	14.5558	0.821267	0.999999	0.0855155		FOXA1	18.75	17.9688	0.386398	1	0.412965		FOXA1	28.6964	18.9851	3.09287e-08	6.10043e-07	7.50964
SMAD2::SMAD3::SMAD4	31.3008	23.8821	0.000139058	0.012358	3.85681		SMAD2::SMAD3::SMAD4	21.3611	24.1336	0.971659	0.999999	0.012486		Hmx2	5.3125	6.09375	0.7651	1	0.116282		Hmx2	9.09886	6.21172	0.00582187	0.0238656	2.23494
NFIC::TLX1	12.0935	10.5691	0.15972	0.605033	0.79664		NFIC::TLX1	9.95589	10.649	0.758224	0.999999	0.120202		GBX2	4.21875	5.15625	0.822635	1	0.0847926		GBX2	6.64917	5.42432	0.126767	0.31803	0.896994
TWIST1	19.7154	15.4472	0.00755184	0.127049	2.12195		TWIST1	13.5476	16.3831	0.988991	0.999999	0.00480752		Nkx2-5(var.2)	14.8438	16.875	0.857974	1	0.066526		Nkx2-5(var.2)	13.9108	16.1855	0.942928	1	0.0255216
NFYB	10.874	7.31707	0.00377309	0.0770789	2.4233		NFYB	7.81348	7.81348	0.526358	0.999999	0.278719		Sox11	1.09375	1.40625	0.774194	1	0.11115		Sox11	1.92476	2.01225	0.618146	1	0.208909
Hand1::Tcf3	15.8537	14.0244	0.141179	0.570064	0.85023		Hand1::Tcf3	13.3585	13.5476	0.582403	0.999999	0.234776		NR4A2	13.125	14.375	0.767413	1	0.114971		NR4A2	13.7358	13.9983	0.595621	1	0.22503
Rfx1	12.0935	14.0244	0.909591	0.992785	0.0411537		Rfx1	14.6818	15.1229	0.654945	0.999999	0.183795		Dmbx1	3.75	4.375	0.760326	1	0.119		Dmbx1	8.57393	3.93701	2.84522e-06	3.87491e-05	5.54588
FOSL2::JUNB(var.2)	2.43902	2.64228	0.666105	0.914471	0.176457		FOSL2::JUNB(var.2)	4.2218	3.08759	0.0537239	0.248615	1.26983		Hoxd3	6.09375	6.25	0.591767	1	0.227849		Hoxd3	9.97375	7.26159	0.0125745	0.0449537	1.90051
FIGLA	23.1707	21.9512	0.276529	0.718976	0.558259		FIGLA	21.298	21.235	0.5	0.999999	0.30103		HES7	7.65625	9.0625	0.843721	1	0.073801		HES7	4.8119	6.91164	0.987153	1	0.00561562
Pitx1	7.21545	7.62195	0.666362	0.914471	0.17629		Pitx1	5.98614	7.68746	0.975648	0.999999	0.0107069		NFATC1	10.625	12.0312	0.811061	1	0.0909463		NFATC1	14.6107	13.2108	0.182325	0.425672	0.739155
LBX1	6.09756	5.58943	0.350419	0.770923	0.455412		LBX1	7.18336	5.73409	0.0559659	0.254068	1.25208		REL	12.0312	12.9688	0.722891	1	0.140927		REL	13.2108	13.1234	0.5	0.937705	0.30103
Twist2	7.92683	8.43496	0.689106	0.918808	0.161714		Twist2	7.62445	7.93951	0.654484	0.999999	0.184101		MNT	5.625	7.96875	0.962465	1	0.0166151		MNT	3.2371	6.82415	0.999976	1	1.06207e-05
MEF2B	9.95935	9.04472	0.269336	0.715128	0.569706		MEF2B	12.4764	9.38878	0.00313109	0.0365507	2.5043		Foxd3	19.0625	16.0938	0.0930789	0.96802	1.03115		Foxd3	24.4094	18.4602	0.000314609	0.00207523	3.50223
Hnf4a	5.79268	6.60569	0.799871	0.967286	0.0969798		Hnf4a	5.10397	6.74228	0.97896	0.999999	0.00923518		Alx4	1.71875	3.28125	0.976361	1	0.0103895		Alx4	5.51181	3.2371	0.00512081	0.0212254	2.29066
NFATC1	11.4837	13.2114	0.891309	0.990696	0.0499716		NFATC1	11.9723	12.2873	0.627849	0.999999	0.202144		HOXC12	8.75	5	0.00534987	0.255011	2.27166		HOXC12	6.56168	5.94926	0.302223	0.645043	0.519673
RAX2	3.96341	4.26829	0.674918	0.914471	0.170749		RAX2	4.66289	4.66289	0.533528	0.999999	0.272842		FOXC1	16.5625	15.9375	0.41012	1	0.387089		FOXC1	24.9344	18.0227	3.46336e-05	0.000373782	4.4605
SP4	23.2724	20.5285	0.0781971	0.425988	1.10681		SP4	18.5885	22.8733	0.99875	0.999999	0.000543408		ISL2	5	5.9375	0.805178	1	0.0941081		ISL2	9.79878	6.3867	0.00173526	0.00914671	2.76063
TEAD3	11.9919	10.9756	0.26232	0.711122	0.581169		TEAD3	11.2161	10.775	0.366786	0.832547	0.435587		MXI1	8.125	11.5625	0.984701	1	0.00669574		MXI1	5.68679	10.0612	0.999966	1	1.47156e-05
ARNT::HIF1A	6.70732	5.99593	0.289677	0.736954	0.538086		ARNT::HIF1A	4.34783	5.67108	0.963434	0.999999	0.0161782		SCRT2	12.0312	9.375	0.0739007	0.889263	1.13135		SCRT2	8.92388	10.9361	0.953459	1	0.020698
RBPJ	25.9146	24.6951	0.284237	0.735611	0.546319		RBPJ	24.1966	24.3226	0.549429	0.999999	0.260089		NR2C2	32.1875	33.125	0.661727	1	0.179321		NR2C2	24.4094	30.7962	0.999735	1	0.000115143
SOX9	6.40244	5.4878	0.222908	0.675681	0.651875		SOX9	7.12035	6.23819	0.177692	0.552392	0.750331		GBX1	3.4375	4.375	0.843718	1	0.0738026		GBX1	4.72441	4.46194	0.420865	0.821619	0.375858
ERG	7.72358	7.21545	0.365866	0.778833	0.436678		ERG	4.7259	6.93132	0.996877	0.999999	0.00135849		Myod1	33.4375	32.9688	0.45276	1	0.344132		Myod1	22.7472	32.021	1	1	1.0782e-07
PKNOX2	11.0772	9.45122	0.132595	0.561605	0.877474		PKNOX2	7.8765	8.31758	0.698622	0.999999	0.155758		ZBED1	0.9375	1.09375	0.710461	1	0.14846		ZBED1	0.874891	0.699913	0.406898	0.808144	0.390515
ERF	9.04472	7.0122	0.0573751	0.377833	1.24128		ERF	4.85192	6.74228	0.990837	0.999999	0.00399783		NEUROD1	21.875	24.8438	0.906808	1	0.0424845		NEUROD1	18.8101	25.0219	0.999866	1	5.80856e-05
MNT	9.7561	5.99593	0.00124734	0.0375515	2.90402		MNT	4.28481	5.98614	0.987964	0.999999	0.00525905		NFIA	15.3125	11.875	0.0432778	0.687637	1.36373		NFIA	13.8233	15.8355	0.921125	1	0.0356814
BHLHE41	5.79268	4.26829	0.074226	0.412207	1.12944		BHLHE41	2.39445	4.47385	0.999579	0.999999	0.000182973		BATF::JUN	8.125	15.625	0.99999	1	4.33026e-06		BATF::JUN	37.3578	17.8478	5.83478e-26	1.66875e-24	25.234
ESR1	4.26829	4.06504	0.455134	0.843658	0.341861		ESR1	5.92313	4.97795	0.136815	0.468778	0.863866		MZF1(var.2)	22.6562	25.9375	0.924218	1	0.0342256		MZF1(var.2)	19.4226	25.2843	0.999684	1	0.000137268
FOXO4	8.13008	8.53659	0.658234	0.914471	0.18162		FOXO4	14.1147	9.01071	4.18233e-06	0.000109894	5.37858		SREBF2(var.2)	5.78125	8.59375	0.980368	1	0.00861108		SREBF2(var.2)	7.1741	7.26159	0.564179	1	0.248583
Barhl1	6.09756	5.69106	0.38707	0.779284	0.41221		Barhl1	5.22999	5.48204	0.653223	0.999999	0.184939		JUN(var.2)	6.875	18.2812	1	1	4.958e-11		JUN(var.2)	45.4943	19.86	8.34214e-40	3.67054e-38	39.0787
VENTX	3.25203	3.65854	0.731264	0.937674	0.135926		VENTX	3.59168	3.27662	0.3484	0.813407	0.457922		IRF1	26.5625	27.3438	0.647252	1	0.188927		IRF1	37.2703	27.8215	8.66653e-07	1.27109e-05	6.06215
CEBPD	3.55691	5.0813	0.962267	0.997135	0.0167044		CEBPD	3.65469	4.59987	0.923435	0.999999	0.0345937		TCF3	35.7812	30.3125	0.0216424	0.482087	1.66469		TCF3	22.3097	29.9213	0.999986	1	5.9095e-06
EN2	5.18293	4.6748	0.33861	0.76859	0.470301		EN2	4.97795	4.53686	0.308492	0.757328	0.510756		HOXA10	20.625	13.125	0.000217078	0.0206947	3.66338		HOXA10	18.8976	15.0481	0.00825464	0.0316889	2.0833
Crx	8.84146	8.63821	0.468204	0.843658	0.329565		Crx	9.95589	9.13674	0.234297	0.653745	0.630234		NHLH1	19.2188	24.0625	0.985131	1	0.00650619		NHLH1	16.5354	21.5223	0.999012	1	0.000429306
Atf3	3.86179	2.64228	0.0808275	0.427872	1.09244		Atf3	5.22999	3.52867	0.0119003	0.100102	1.92444		DBP	2.96875	2.96875	0.565268	1	0.247745		DBP	2.88714	3.2371	0.727921	1	0.137916
Rarb(var.2)	3.15041	4.57317	0.960674	0.997135	0.0174241		Rarb(var.2)	3.59168	3.78072	0.646762	0.999999	0.189255		Bach1::Mafk	6.25	12.5	0.999963	1	1.5904e-05		Bach1::Mafk	18.8976	11.8985	2.17666e-06	3.0367e-05	5.66221
PAX9	3.15041	2.3374	0.167074	0.615922	0.777091		PAX9	2.39445	2.52048	0.634434	0.999999	0.197613		PAX1	6.25	7.03125	0.749594	1	0.125174		PAX1	5.24934	6.21172	0.859915	1	0.0655446
MSX2	4.6748	4.57317	0.5	0.843658	0.30103		MSX2	5.29301	5.41903	0.593443	0.999999	0.226621		STAT3	17.3438	20.1562	0.913225	1	0.0394222		STAT3	21.9598	20.6474	0.237276	0.532242	0.624747
MNX1	7.0122	6.40244	0.326223	0.760107	0.486485		MNX1	9.26276	7.12035	0.0162587	0.113415	1.78891		JUN	14.6875	11.7188	0.068525	0.854324	1.16415		JUN	12.6859	15.2231	0.964973	1	0.0154847
TFEB	11.5854	8.33333	0.00971585	0.143401	2.01252		TFEB	6.11216	8.9477	0.99904	0.999999	0.000417187		CEBPD	4.375	3.75	0.335706	1	0.474041		CEBPD	2.62467	4.63692	0.996528	1	0.00151061
Nr2f6	11.2805	10.9756	0.44302	0.839098	0.353577		Nr2f6	10.712	11.1531	0.675441	0.999999	0.170413		CEBPG	4.21875	3.59375	0.332784	1	0.477838		CEBPG	2.62467	4.28696	0.989272	1	0.00468441
PDX1	3.55691	3.55691	0.548381	0.879998	0.260918		PDX1	4.97795	3.27662	0.0100084	0.0880738	1.99964		NR3C1	4.375	5.15625	0.784304	1	0.105515		NR3C1	5.16185	6.21172	0.879861	1	0.0555858
ZBTB33	4.57317	4.26829	0.413271	0.806795	0.383765		ZBTB33	6.61626	4.91493	0.0237257	0.145926	1.62478		NFKB2	12.0312	14.8438	0.940376	1	0.0266986		NFKB2	12.6859	15.0481	0.954975	1	0.0200082
FOXC1	12.5	16.8699	0.997494	0.999241	0.00108982		FOXC1	24.2596	16.7612	1.0049e-07	7.185e-06	6.99788		TBP	8.28125	6.09375	0.0795786	0.895913	1.0992		TBP	8.31146	6.91164	0.118355	0.299552	0.926815
SREBF2(var.2)	8.94309	4.6748	0.000110139	0.012358	3.95806		SREBF2(var.2)	4.59987	5.16698	0.794873	0.999999	0.0997021		FOXD2	9.6875	9.84375	0.574647	1	0.240599		FOXD2	15.5731	10.4987	0.000192949	0.00146724	3.71456
NFIL3	3.86179	3.76016	0.5	0.843658	0.30103		NFIL3	6.80529	4.28481	0.0012011	0.0159775	2.92042		POU4F1	7.65625	8.59375	0.762965	1	0.117496		POU4F1	15.748	8.74891	1.99957e-07	3.36398e-06	6.69906
FOSL1	16.2602	15.0407	0.247497	0.695321	0.606429		FOSL1	13.2955	16.0681	0.988028	0.999999	0.00523055		Foxj2	9.6875	11.25	0.842377	1	0.0744936		Foxj2	16.098	11.0236	0.000241523	0.00177117	3.61704
TBX4	12.2967	10.5691	0.128499	0.556828	0.891101		TBX4	9.13674	10.9641	0.961789	0.999999	0.0169202		TEAD2	11.4062	12.6562	0.780272	1	0.107754		TEAD2	17.4103	14.9606	0.0625708	0.172901	1.20363
UNCX	3.96341	4.26829	0.674918	0.914471	0.170749		UNCX	4.66289	4.66289	0.533528	0.999999	0.272842		POU3F1	8.75	7.8125	0.306134	1	0.514089		POU3F1	14.6982	9.88626	0.000282016	0.00197346	3.54973
OLIG3	3.04878	4.6748	0.97697	0.997135	0.0101186		OLIG3	4.78891	4.34783	0.305075	0.755424	0.515593		ZNF384	24.5312	19.6875	0.0216003	0.482087	1.66554		ZNF384	25.2843	24.5844	0.367538	0.745502	0.434698
Foxa2	16.1585	18.9024	0.951589	0.997135	0.0215506		Foxa2	28.2924	18.9036	2.77915e-10	8.55456e-08	9.55609		HNF1A	6.5625	9.0625	0.961907	1	0.0168668		HNF1A	17.4978	9.36133	6.73187e-09	1.42616e-07	8.17186
MEF2D	11.0772	11.8902	0.73768	0.937674	0.132132		MEF2D	15.0599	11.9723	0.00631771	0.0612497	2.19944		CEBPA	12.0312	9.6875	0.104185	0.984923	0.982195		CEBPA	9.79878	10.5862	0.755278	1	0.121893
Stat6	10.5691	13.2114	0.970061	0.997135	0.0132008		Stat6	14.6818	12.6024	0.0489368	0.241309	1.31036		MAFF	0.78125	1.875	0.976215	1	0.0104546		MAFF	3.93701	1.83727	0.00187287	0.0097389	2.72749
FOS::JUN(var.2)	5.38618	5.38618	0.539742	0.879998	0.267814		FOS::JUN(var.2)	6.17517	4.66289	0.0355342	0.1882	1.44935		EBF1	12.8125	18.125	0.996642	1	0.00146086		EBF1	11.811	17.4103	0.999943	1	2.47465e-05
HNF4G	22.2561	25.1016	0.937971	0.997135	0.0278105		HNF4G	19.5337	22.7473	0.988129	0.999999	0.00518623		DLX6	4.375	4.21875	0.5	1	0.30103		DLX6	6.82415	4.72441	0.0194089	0.0653051	1.712
ID4	29.9797	29.878	0.5	0.843658	0.30103		ID4	27.7253	28.5444	0.709739	0.999999	0.148902		CTCF	23.125	29.375	0.995429	1	0.00198978		CTCF	14.9606	26.5092	1	1	2.14013e-12
XBP1	3.96341	3.25203	0.234263	0.687171	0.630297		XBP1	3.40265	3.08759	0.344421	0.807413	0.462911		TFAP4	13.75	14.8438	0.738482	1	0.13166		TFAP4	11.986	12.336	0.625478	1	0.203788
MYF6	10.6707	8.33333	0.0452942	0.332158	1.34396		MYF6	10.0189	8.19156	0.0419579	0.216215	1.37719		ID4	34.8438	29.2188	0.0179805	0.482087	1.7452		ID4	21.9598	30.5337	0.999999	1	5.27147e-07
FOS	16.4634	16.1585	0.451449	0.843658	0.345391		FOS	14.1777	16.6982	0.978044	0.999999	0.00964153		ETV3	5.78125	8.59375	0.980368	1	0.00861108		ETV3	4.37445	7.08661	0.998084	1	0.000832812
Tcf21	9.24797	7.0122	0.0414922	0.325117	1.38203		Tcf21	7.49842	6.80529	0.245507	0.675146	0.609935		DUXA	7.1875	6.25	0.288453	1	0.539925		DUXA	9.36133	7.43657	0.0565546	0.158575	1.24753
ZBED1	1.11789	0.914634	0.41145	0.806795	0.385682		ZBED1	1.13422	0.819156	0.235469	0.653826	0.628066		NFAT5	15.4688	16.875	0.776087	1	0.11009		NFAT5	20.385	17.6728	0.0549312	0.155548	1.26018
HOXA2	5.18293	4.26829	0.197751	0.653698	0.703882		HOXA2	4.03277	4.28481	0.671597	0.999999	0.172892		PAX5	13.2812	15.1562	0.850935	1	0.0701035		PAX5	8.22397	12.9484	0.999913	1	3.80023e-05
SRF	1.52439	2.43902	0.947682	0.997135	0.0233375		SRF	2.58349	1.82735	0.0916541	0.344909	1.03785		NFE2	7.34375	14.2188	0.999978	1	9.49333e-06		NFE2	34.1207	14.6982	7.47383e-28	2.25002e-26	27.1265
PBX3	24.187	22.8659	0.261839	0.711122	0.581966		PBX3	17.2023	20.983	0.997079	0.999999	0.00127043		FOXK1	12.6562	13.75	0.745499	1	0.127553		FOXK1	19.2476	13.1234	4.29535e-05	0.000446717	4.367
Tcf7	9.04472	10.7724	0.912838	0.992785	0.0396064		Tcf7	15.1229	12.7914	0.0325519	0.179035	1.48742		NKX6-2	4.84375	6.25	0.889097	1	0.0510509		NKX6-2	11.2861	6.91164	0.000173367	0.00145832	3.76103
TCF7L1	10.4675	12.0935	0.887147	0.990696	0.0520042		TCF7L1	15.2489	13.2325	0.0576455	0.256818	1.23923		Msx3	3.90625	5.46875	0.92739	1	0.0327374		Msx3	8.66142	4.98688	0.000315638	0.00207523	3.50081
TFAP2C	29.1667	24.0854	0.00620723	0.114533	2.2071		TFAP2C	20.1638	25.7089	0.999915	0.999999	3.67561e-05		ASCL1	39.6875	38.9062	0.409475	1	0.387773		ASCL1	27.0341	36.6579	1	1	1.3094e-07
Gfi1	12.3984	9.04472	0.00977733	0.143401	2.00978		Gfi1	11.9093	9.95589	0.0439029	0.224219	1.35751		CUX2	1.09375	1.09375	0.605314	1	0.21802		CUX2	2.01225	1.39983	0.166303	0.398775	0.7791
ZSCAN4	9.65447	8.63821	0.240829	0.694139	0.618291		ZSCAN4	8.31758	8.69565	0.67194	0.999999	0.172669		ELK3	7.34375	8.75	0.847923	1	0.0716434		ELK3	4.11199	6.82415	0.99845	1	0.000673886
FOXO6	8.13008	8.53659	0.658234	0.914471	0.18162		FOXO6	14.1147	9.01071	4.18233e-06	0.000109894	5.37858		PBX1	5.78125	5	0.310422	1	0.508048		PBX1	6.99913	5.86177	0.153105	0.372664	0.81501
Six3	3.76016	3.65854	0.5	0.843658	0.30103		Six3	4.7259	3.08759	0.0108276	0.0938391	1.96547		BHLHE23	3.125	3.4375	0.680817	1	0.166969		BHLHE23	3.84952	4.63692	0.850283	1	0.0704363
FOSL2::JUN	14.0244	13.8211	0.474047	0.843658	0.324178		FOSL2::JUN	12.2243	14.8078	0.985433	0.999999	0.00637269		POU6F2	5.625	5.46875	0.5	1	0.30103		POU6F2	10.2362	6.47419	0.000723075	0.00430832	3.14082
CEBPE	3.76016	5.38618	0.966975	0.997135	0.0145849		CEBPE	3.78072	4.66289	0.907351	0.999999	0.0422247		MEOX2	5.3125	4.84375	0.399618	1	0.398355		MEOX2	9.27384	6.64917	0.01241	0.0448996	1.90623
Nobox	6.40244	3.45528	0.00167724	0.0436081	2.77541		Nobox	5.22999	4.41084	0.160015	0.514206	0.795839		Barhl1	6.40625	5.46875	0.277267	1	0.557101		Barhl1	8.66142	6.12423	0.0124808	0.0448996	1.90376
FOSL2::JUND(var.2)	4.16667	4.77642	0.777322	0.952095	0.109399		FOSL2::JUND(var.2)	6.61626	4.91493	0.0237257	0.145926	1.62478		RREB1	16.4062	18.9062	0.893682	1	0.0488172		RREB1	14.9606	17.7603	0.969018	1	0.013668
JUN::JUNB	12.3984	11.2805	0.242706	0.694139	0.61492		JUN::JUNB	10.523	12.4764	0.962556	0.999999	0.016574		Foxa2	17.5	17.9688	0.615102	1	0.211053		Foxa2	28.6089	19.5976	2.88615e-07	4.58577e-06	6.53968
Alx4	3.15041	3.04878	0.5	0.843658	0.30103		Alx4	5.67108	3.1506	0.000348382	0.0053858	3.45794		Stat5a::Stat5b	15.9375	18.4375	0.896105	1	0.047641		Stat5a::Stat5b	17.4978	17.2353	0.456044	0.878306	0.340994
Esrra	11.8902	12.2967	0.635176	0.914471	0.197106		Esrra	11.3422	11.0901	0.433011	0.927649	0.363501		HLTF	5	5.78125	0.771026	1	0.112931		HLTF	8.66142	6.91164	0.068941	0.186892	1.16152
Lhx3	8.23171	7.31707	0.250379	0.698619	0.601401		Lhx3	10.334	7.68746	0.00546444	0.0568301	2.26245		MEIS1	5.9375	6.875	0.787787	1	0.103591		MEIS1	4.72441	5.94926	0.918733	1	0.0368108
MZF1(var.2)	20.935	24.7967	0.981875	0.997571	0.00794367		MZF1(var.2)	20.2899	23.9445	0.994203	0.999999	0.00252495		TFAP2B	23.9062	25.625	0.781418	1	0.107116		TFAP2B	13.4733	21.4348	1	1	7.8698e-08
RREB1	17.2764	16.8699	0.428697	0.822868	0.36785		RREB1	14.9338	18.6515	0.997823	0.999999	0.000946457		MEF2C	17.8125	16.0938	0.228188	1	0.641707		MEF2C	21.1724	17.4103	0.0129626	0.0460534	1.88731
SOX8	0.813008	1.11789	0.821536	0.976962	0.0853732		SOX8	1.5753	1.00819	0.104028	0.380647	0.982849		HOXB3	4.375	5.625	0.875883	1	0.0575539		HOXB3	8.04899	6.21172	0.0518978	0.148428	1.28485
FOSB::JUNB(var.2)	2.84553	2.84553	0.553845	0.879998	0.256612		FOSB::JUNB(var.2)	3.40265	3.21361	0.421387	0.909559	0.375319		MLXIPL	4.21875	5.625	0.90201	1	0.0447886		MLXIPL	1.92476	4.98688	0.999986	1	5.99257e-06
FOSL2::JUND	14.2276	13.1098	0.255874	0.707053	0.591973		FOSL2::JUND	11.9093	13.9256	0.959682	0.999999	0.0178727		SREBF1	12.1875	12.9688	0.693428	1	0.158999		SREBF1	12.9484	13.3858	0.644704	1	0.190639
ZNF143	9.55285	9.34959	0.469301	0.843658	0.328548		ZNF143	7.68746	9.32577	0.957168	0.999999	0.0190119		CTCFL	37.3438	40.625	0.896323	1	0.0475355		CTCFL	21.6973	35.783	1	1	9.36362e-14
Arid3b	6.30081	8.84146	0.98678	0.999241	0.00577944		Arid3b	10.9011	8.00252	0.00312509	0.0365507	2.50514		TFAP2B(var.3)	19.5312	21.25	0.797419	1	0.0983137		TFAP2B(var.3)	11.986	18.9851	0.999999	1	5.65382e-07
FOXK2	12.0935	11.9919	0.5	0.843658	0.30103		FOXK2	19.0926	12.0983	3.33125e-08	2.81088e-06	7.47739		FOXO6	9.6875	9.84375	0.574647	1	0.240599		FOXO6	15.5731	10.4987	0.000192949	0.00146724	3.71456
GLIS3	4.47154	3.04878	0.0614564	0.377833	1.21143		GLIS3	2.70951	3.1506	0.800042	0.999999	0.0968874		FOSL2::JUND	5.9375	16.7188	1	1	6.93359e-11		FOSL2::JUND	44.2695	17.5853	2.18852e-44	2.08639e-42	43.6598
PLAG1	16.3618	18.3943	0.894239	0.990696	0.0485462		PLAG1	13.4216	18.7146	0.999981	0.999999	8.37067e-06		USF2	11.25	11.875	0.668901	1	0.174638		USF2	8.39895	12.0735	0.998529	1	0.000639428
MEOX2	4.77642	6.30081	0.942764	0.997135	0.0255969		MEOX2	7.05734	5.86011	0.0967716	0.361786	1.01425		Foxq1	13.75	10.1562	0.0288762	0.550573	1.53946		Foxq1	14.4357	10.6737	0.00396812	0.0170659	2.40141
ONECUT1	2.84553	2.84553	0.553845	0.879998	0.256612		ONECUT1	5.60807	2.83554	6.51763e-05	0.00128555	4.18591		TFE3	6.71875	6.5625	0.5	1	0.30103		TFE3	4.72441	5.42432	0.804421	1	0.0945166
JDP2(var.2)	3.04878	3.65854	0.809539	0.972808	0.0917621		JDP2(var.2)	5.10397	4.28481	0.156967	0.510143	0.804191		BHLHE41	3.90625	5.3125	0.908944	1	0.0414631		BHLHE41	2.27472	3.93701	0.992334	1	0.00334209
EVX1	4.77642	2.84553	0.0167112	0.21078	1.77699		EVX1	4.34783	2.83554	0.0139154	0.107562	1.8565		GATA3	4.6875	6.71875	0.954541	1	0.0202053		GATA3	13.9983	7.43657	2.36197e-07	3.86014e-06	6.62673
HLF	2.84553	3.86179	0.916012	0.992785	0.0380987		HLF	3.78072	4.09578	0.707916	0.999999	0.150018		Pax2	4.21875	5.78125	0.921076	1	0.0357046		Pax2	4.98688	3.58705	0.0605135	0.168028	1.21815
MAFG	6.09756	5.58943	0.350419	0.770923	0.455412		MAFG	5.48204	5.86011	0.704382	0.999999	0.152192		TFAP2A	23.9062	23.125	0.396049	1	0.402251		TFAP2A	13.2108	19.7725	0.999991	1	3.79326e-06
ZNF740	25.5081	22.4593	0.0628586	0.377833	1.20164		ZNF740	21.9282	23.2514	0.8248	0.999999	0.0836514		MYBL1	1.25	1.5625	0.761237	1	0.11848		MYBL1	2.09974	2.18723	0.613473	1	0.212205
ISL2	7.11382	5.38618	0.0679723	0.386348	1.16767		ISL2	5.86011	5.86011	0.530108	0.999999	0.275636		PPARA::RXRA	17.3438	16.7188	0.411764	1	0.385352		PPARA::RXRA	17.4103	17.2353	0.477966	0.913346	0.320603
NEUROG2	7.31707	6.30081	0.210345	0.666732	0.677069		NEUROG2	6.67927	6.55325	0.471546	0.988001	0.326476		RBPJ	23.9062	26.875	0.900516	1	0.0455086		RBPJ	25.1094	25.8968	0.684319	1	0.164742
Lhx4	3.04878	2.54065	0.292365	0.739969	0.534074		Lhx4	5.48204	2.70951	5.14272e-05	0.00105058	4.28881		HOXA13	21.7188	13.5938	8.80635e-05	0.0125931	4.0552		HOXA13	18.4602	13.1234	0.000282909	0.00197346	3.54835
SIX2	14.0244	11.5854	0.0603124	0.377833	1.21959		SIX2	12.7914	10.9011	0.0555459	0.254068	1.25535		LBX2	4.21875	4.6875	0.705914	1	0.151248		LBX2	5.94926	4.11199	0.0276112	0.0858347	1.55892
EWSR1-FLI1	2.94715	1.62602	0.0346045	0.299906	1.46087		EWSR1-FLI1	1.63831	1.82735	0.706612	0.999999	0.150819		SOX9	8.75	7.96875	0.343209	1	0.464442		SOX9	9.44882	8.57393	0.25551	0.564292	0.592593
JUN::JUNB(var.2)	4.87805	4.47154	0.374443	0.779284	0.426614		JUN::JUNB(var.2)	6.11216	4.91493	0.0807002	0.316168	1.09313		RARA(var.2)	4.53125	3.90625	0.338472	1	0.470478		RARA(var.2)	4.63692	3.32458	0.0669006	0.183977	1.17457
POU3F1	10.3659	10.4675	0.558646	0.880191	0.252864		POU3F1	12.9175	10.46	0.0178368	0.12146	1.74868		Pou2f3	8.90625	7.1875	0.152077	1	0.817938		Pou2f3	12.5109	8.74891	0.00214736	0.0105887	2.6681
Pou2f3	10.6707	9.55285	0.227358	0.681049	0.64329		Pou2f3	10.397	8.56963	0.0448432	0.226994	1.3483		TFCP2	3.28125	3.125	0.5	1	0.30103		TFCP2	4.28696	3.84952	0.336078	0.699041	0.47356
LEF1	9.7561	10.7724	0.793016	0.963068	0.100718		LEF1	15.564	12.7914	0.0142907	0.10899	1.84495		Sox2	14.375	17.6562	0.953282	1	0.0207787		Sox2	15.4856	17.2353	0.88247	1	0.0543003
MLX	6.60569	3.96341	0.00572293	0.11288	2.24238		MLX	3.08759	4.2218	0.964065	0.999999	0.0158937		Hic1	18.2812	18.125	0.5	1	0.30103		Hic1	13.0359	15.8355	0.975287	1	0.0108674
TP63	1.93089	2.13415	0.68384	0.916057	0.165046		TP63	2.45747	2.26843	0.407695	0.898345	0.389665		CENPB	4.0625	5.78125	0.9398	1	0.0269646		CENPB	2.18723	4.89939	0.999876	1	5.37568e-05
GRHL2	16.565	12.1951	0.00344755	0.073037	2.46249		GRHL2	11.0271	11.7202	0.748831	0.999999	0.125616		ZIC4	21.4062	26.0938	0.979184	1	0.00913567		ZIC4	16.273	22.3097	0.999899	1	4.3893e-05
PAX1	6.50407	5.79268	0.286786	0.735611	0.542443		PAX1	5.86011	6.17517	0.672811	0.999999	0.172107		ESR1	4.375	4.6875	0.656417	1	0.18282		ESR1	3.67454	5.07437	0.959171	1	0.0181042
SOX15	12.8049	14.939	0.924366	0.994976	0.0341558		SOX15	15.564	14.1147	0.135991	0.468778	0.86649		Bhlha15	7.1875	6.09375	0.250406	1	0.601356		Bhlha15	8.39895	7.69904	0.295285	0.637369	0.529759
NFKB1	10.3659	11.687	0.843166	0.99033	0.074087		NFKB1	10.0819	11.7832	0.944439	0.999999	0.0248263		Ddit3::Cebpa	8.28125	6.40625	0.119198	1	0.923731		Ddit3::Cebpa	7.87402	7.43657	0.376556	0.761095	0.424171
SP3	40.0407	33.7398	0.00217973	0.0498722	2.6616		SP3	32.8292	37.3031	0.996306	0.999999	0.00160718		PBX2	13.125	10.1562	0.0582367	0.812474	1.2348		PBX2	10.4987	10.5862	0.554158	1	0.256366
POU2F2	12.2967	11.5854	0.338341	0.76859	0.470645		POU2F2	14.9338	11.0271	0.000627034	0.00896659	3.20271		MGA	16.0938	13.2812	0.0896862	0.953805	1.04727		MGA	12.4234	13.4733	0.790972	1	0.101839
ELK3	6.30081	6.70732	0.676109	0.914471	0.169983		ELK3	4.09578	6.3012	0.998062	0.999999	0.000842445		LMX1A	2.96875	3.75	0.823938	1	0.0841055		LMX1A	7.87402	4.46194	0.00044817	0.00278645	3.34856
Pax6	5.28455	5.89431	0.753847	0.941485	0.122717		Pax6	5.54505	5.86011	0.676924	0.999999	0.16946		SP3	42.6562	48.4375	0.983548	1	0.00720452		SP3	34.4707	43.4821	0.999996	1	1.74825e-06
OLIG2	3.35366	4.26829	0.880562	0.990696	0.05524		OLIG2	4.28481	3.90674	0.327228	0.779893	0.48515		E2F4	20.9375	22.0312	0.706903	1	0.15064		E2F4	7.78653	17.5853	1	1	7.90604e-13
RELA	14.6341	16.2602	0.855512	0.990696	0.0677738		RELA	16.5091	16.9502	0.648181	0.999999	0.188304		CREB1	8.125	7.03125	0.263234	1	0.579657		CREB1	6.56168	7.26159	0.770941	1	0.112979
TFCP2	5.4878	3.86179	0.0543778	0.377833	1.26458		TFCP2	4.66289	3.52867	0.0637936	0.271989	1.19522		LMX1B	2.96875	3.75	0.823938	1	0.0841055		LMX1B	7.87402	4.46194	0.00044817	0.00278645	3.34856
ZIC1	21.1382	22.3577	0.761244	0.94659	0.118476		ZIC1	18.2735	24.0706	0.999974	0.999999	1.13323e-05		Stat4	17.6562	18.9062	0.742395	1	0.129365		Stat4	19.7725	19.5976	0.479027	0.913346	0.31964
EGR1	5.28455	6.09756	0.809365	0.972808	0.0918553		EGR1	9.57782	7.05734	0.00603071	0.0605187	2.21963		CLOCK	4.0625	5.46875	0.905436	1	0.0431424		CLOCK	4.0245	5.94926	0.986644	1	0.00583964
Rarb	3.25203	3.25203	0.550501	0.879998	0.259242		Rarb	2.26843	3.21361	0.959298	0.999999	0.0180466		ETV6	14.375	17.0312	0.916698	1	0.0377735		ETV6	13.3858	16.0105	0.966516	1	0.014791
ETV5	4.6748	5.99593	0.920019	0.994317	0.0362033		ETV5	3.46566	5.67108	0.998944	0.999999	0.000458782		HOXD12	5.78125	3.90625	0.0757959	0.889263	1.12035		HOXD12	4.63692	4.28696	0.380681	0.764034	0.419439
FOXP1	13.5163	13.5163	0.526278	0.872553	0.278785		FOXP1	19.7858	13.7366	3.03215e-06	0.000109894	5.51825		NFYB	12.0312	10	0.142	1	0.847712		NFYB	7.1741	9.6238	0.98573	1	0.00624216
CLOCK	7.52033	5.4878	0.0410341	0.325117	1.38686		CLOCK	5.04096	5.60807	0.785362	0.999999	0.10493		Nfe2l2	8.59375	15	0.999873	1	5.49766e-05		Nfe2l2	24.4094	16.9729	6.93856e-06	8.44438e-05	5.15873
MEF2A	12.1951	12.9065	0.706859	0.925811	0.150667		MEF2A	15.5009	12.4764	0.00804903	0.0754762	2.09426		Atf3	4.84375	4.21875	0.343583	1	0.463968		Atf3	4.54943	4.19948	0.379585	0.764034	0.42069
Sox11	1.52439	1.52439	0.572789	0.890313	0.242005		Sox11	1.5753	1.5753	0.556585	0.999999	0.254469		Ar	6.09375	7.1875	0.815378	1	0.0886411		Ar	5.86177	7.9615	0.980514	1	0.00854602
HSF1	9.65447	8.02846	0.116785	0.525993	0.932612		HSF1	8.38059	7.8765	0.324708	0.779893	0.488506		MAX	5.15625	7.96875	0.984279	1	0.00688193		MAX	3.58705	6.73666	0.999787	1	9.24971e-05
SRY	7.4187	9.45122	0.955875	0.997135	0.0195989		SRY	12.7914	8.9477	0.000303222	0.00481786	3.51824		HOXA5	2.1875	4.53125	0.993901	1	0.00265696		HOXA5	5.51181	4.28696	0.103813	0.265095	0.983747
HOXC11	3.35366	3.25203	0.5	0.843658	0.30103		HOXC11	3.46566	3.21361	0.383548	0.867152	0.41618		Sox3	25.3125	25.1562	0.5	1	0.30103		Sox3	27.2091	26.2467	0.318253	0.674225	0.497227
Rhox11	5.58943	6.19919	0.748488	0.940956	0.125815		Rhox11	5.35602	5.92313	0.779146	0.999999	0.108381		EGR2	15.625	16.5625	0.70275	1	0.153199		EGR2	8.39895	12.6859	0.999682	1	0.0001383
Mafb	9.55285	10.4675	0.773655	0.952095	0.111453		Mafb	11.2791	10.1449	0.164611	0.523097	0.783541		NKX2-8	6.09375	7.1875	0.815378	1	0.0886411		NKX2-8	10.2362	8.57393	0.098524	0.253855	1.00646
BACH2	19.0041	19.1057	0.545689	0.879998	0.263055		BACH2	16.9502	18.7776	0.917778	0.999999	0.0372621		BSX	5.15625	5.3125	0.598987	1	0.222582		BSX	6.82415	5.24934	0.0676042	0.184369	1.17003
SOX4	1.11789	1.11789	0.584568	0.897734	0.233165		SOX4	1.19723	1.13422	0.5	0.999999	0.30103		POU5F1B	7.65625	6.875	0.333435	1	0.476988		POU5F1B	11.986	8.31146	0.00221622	0.0108349	2.65439
GSX1	5.99593	5.58943	0.386172	0.779284	0.413219		GSX1	6.23819	5.41903	0.181653	0.558631	0.740758		HIF1A	5.3125	7.03125	0.918494	1	0.0369238		HIF1A	2.71216	6.29921	0.999991	1	3.8574e-06
ETV2	9.95935	9.55285	0.409888	0.806795	0.387334		ETV2	5.92313	8.82168	0.999316	0.999999	0.000296952		BARHL2	3.4375	3.4375	0.560857	1	0.251148		BARHL2	3.2371	3.67454	0.753851	1	0.122714
NKX6-1	7.4187	6.91057	0.363372	0.778833	0.439648		NKX6-1	7.68746	6.67927	0.151237	0.49717	0.820342		NR2F2	13.125	14.0625	0.715915	1	0.145139		NR2F2	15.0481	13.2108	0.114876	0.292039	0.939772
TFDP1	13.4146	13.5163	0.552524	0.879998	0.257649		TFDP1	14.8708	15.69	0.755097	0.999999	0.121997		TEAD1	10.7812	8.125	0.0630405	0.820183	1.20038		TEAD1	14.7857	11.7235	0.0179235	0.0613907	1.74658
HIF1A	6.60569	5.4878	0.172159	0.615922	0.764071		HIF1A	3.52867	4.91493	0.979017	0.999999	0.00920968		EVX1	4.375	4.0625	0.444785	1	0.35185		EVX1	6.47419	4.37445	0.0166522	0.0577275	1.77853
HESX1	3.65854	3.96341	0.681021	0.916057	0.16684		HESX1	4.91493	4.47385	0.307375	0.757328	0.512332		EVX2	4.0625	3.90625	0.5	1	0.30103		EVX2	6.3867	4.28696	0.0159782	0.0557288	1.79647
Hmx3	6.60569	5.28455	0.126283	0.556828	0.898656		Hmx3	7.30939	5.41903	0.0173741	0.119735	1.7601		MYF6	11.875	8.59375	0.0324014	0.561624	1.48944		MYF6	8.39895	9.88626	0.904314	1	0.0436808
PPARG	1.93089	1.62602	0.366784	0.778833	0.43559		PPARG	1.82735	1.82735	0.552642	0.999999	0.257557		KLF14	31.25	32.3438	0.684431	1	0.16467		KLF14	19.86	26.4217	0.99992	1	3.49008e-05
Sox1	3.65854	3.65854	0.547734	0.879998	0.26143		Sox1	4.09578	3.46566	0.201183	0.595671	0.696408		VAX2	4.21875	4.53125	0.658906	1	0.181176		VAX2	8.13648	5.94926	0.0247462	0.0790774	1.60649
HNF1B	4.6748	6.30081	0.953984	0.997135	0.0204588		HNF1B	6.61626	6.3012	0.386382	0.87012	0.412983		TBX15	15.3125	14.2188	0.318246	1	0.497237		TBX15	13.0359	14.1732	0.803459	1	0.0950365
FOSL1::JUND(var.2)	3.86179	3.35366	0.314513	0.743451	0.502362		FOSL1::JUND(var.2)	4.09578	3.59168	0.259124	0.699145	0.586493		FOSL2::JUN(var.2)	9.21875	5.9375	0.0170985	0.482087	1.76704		FOSL2::JUN(var.2)	5.07437	5.94926	0.843306	1	0.0740149
Dlx1	3.65854	3.65854	0.547734	0.879998	0.26143		Dlx1	5.29301	3.65469	0.0157498	0.1128	1.80273		GLIS1	0.46875	1.71875	0.993763	1	0.00271729		GLIS1	0.699913	1.48731	0.97892	1	0.0092529
FOSB::JUN	4.06504	3.65854	0.362926	0.778833	0.440182		FOSB::JUN	5.98614	4.47385	0.0332007	0.180865	1.47885		LIN54	7.96875	9.375	0.839689	1	0.0758814		LIN54	11.3736	9.09886	0.0421782	0.125656	1.37491
ONECUT2	4.36992	3.65854	0.245519	0.695232	0.609915		ONECUT2	6.99433	4.09578	0.000226564	0.0038116	3.64481		SOX13	10.4688	11.875	0.812509	1	0.0901718		SOX13	12.5109	11.8985	0.350752	0.717223	0.454999
HOXA13	13.4146	10.4675	0.025712	0.272357	1.58986		HOXA13	11.2791	10.649	0.304598	0.755424	0.516273		GRHL2	9.0625	8.75	0.460938	1	0.336357		GRHL2	11.3736	9.97375	0.154806	0.375207	0.810213
OTX1	3.35366	3.04878	0.399051	0.789817	0.398972		OTX1	2.52048	3.1506	0.880338	0.999999	0.0553503		CDX2	26.5625	13.75	6.68087e-09	3.82146e-06	8.17517		CDX2	20.2975	15.5731	0.00191192	0.0097959	2.71853
CREB1	7.8252	7.31707	0.366663	0.778833	0.435733		CREB1	8.12854	7.56144	0.298747	0.749487	0.524697		FOSL2	12.8125	20.625	0.999937	1	2.73037e-05		FOSL2	47.3316	23.797	2.16146e-32	7.27267e-31	31.6653

## Sheet: TableS5
Table S5: Enrichment of non-B-form DNA structure in differentially accessible peaks.
Row details
Each row is a genomic annotation from HOMER
Column details
Annotation- Genomic Annotation from HOMER
Observed With G-Quadruplex- Signifcant peaks having a g-quadruplex in a particular annotation
Observed Without G-Quadruplex- Signifcant peaks not having a g-quadruplex in a particular annotation
Expected With G-Quadruplex-- Background peaks having a g-quadruplex in a particular annotation
Expected Without G-Quadruplex- Background peaks not having a g-quadruplex in a particular annotation
P-value- Fishers test p-value for the odds of g-quadruplex enrichment in significant
G-quadruplex enrichment in Breast gained peaks
Annotation	Observed With G-Quadruplex	Observed Without G-Quadruplex	Expected With G-Quadruplex	Expected Without G-Quadruplex	P-value
promoter-TSS	21	30	6	45	0.000697446
Intergenic	25	212	40	197	0.983978
intron	63	403	74	392	0.866536
3' UTR	2	11	2	11	0.703478
non-coding	7	12	4	15	0.237817
5' UTR	0	2	0	2	1
exon	4	18	4	18	0.650958
TTS	9	9	3	15	0.0375179
G-quadruplex enrichment in Breast lost peaks
Annotation	Observed With G-Quadruplex	Observed Without G-Quadruplex	Expected With G-Quadruplex	Expected Without G-Quadruplex	P-value
promoter-TSS	43	39	17	65	2.09229e-05
Intergenic	28	414	76	366	1
intron	41	369	56	354	0.9584
3' UTR	1	9	2	8	0.894737
non-coding	5	7	2	10	0.185355
5' UTR	1	4	1	4	0.777778
exon	4	21	4	21	0.64903
TTS	4	5	3	6	0.5
G-quadruplex enrichment in Colon gained peaks
Annotation	Observed With G-Quadruplex	Observed Without G-Quadruplex	Expected With G-Quadruplex	Expected Without G-Quadruplex	P-value
promoter-TSS	42	37	13	66	9.89369e-07
Intergenic	14	130	34	110	0.999616
intron	26	246	45	227	0.99474
3' UTR	0	7	1	6	1
non-coding	4	6	3	7	0.5
5' UTR	3	1	0	4	0.0714286
exon	4	14	6	12	0.867884
TTS	3	8	3	8	0.682441
G-quadruplex enrichment in Colon lost peaks
Annotation	Observed With G-Quadruplex	Observed Without G-Quadruplex	Expected With G-Quadruplex	Expected Without G-Quadruplex	P-value
promoter-TSS	12	22	7	27	0.13981
Intergenic	35	472	114	393	1
intron	26	287	72	241	1
3' UTR	1	7	1	7	0.766667
non-coding	1	5	2	4	0.909091
5' UTR	0	0	0	0	1
exon	0	2	0	2	1
TTS	1	6	1	6	0.769231

## Sheet: TableS6
Table S6. Results from differential gene expression analysis between mutant and wild-type p53 tumors.
Row details
Each row represents a gene.
Column details
Gene Name- Gene symbol
Log2FC- Expression Fold change in mutant with respect to wild TP53 samples
FDR- false discovery rate from TCGAbiolinks differential expression test
Breast					Colon
Gene Name	Log2FC	FDR			Gene Name	Log2FC	FDR
ADAM6	2.91912	0.292298			CEACAM5	0.767618	0.971888
ALB	11.3516	0.00206319			PPBP	10.1287	0.00773156
CP	7.2143	0.00264772			TPT1	0.603969	0.999929
LOC96610	2.82283	0.257197			IGF2	-4.60133	0.201493
ERBB2	2.25863	0.285982			CEACAM6	1.30206	0.357723
DLK1	12.2036	0.0371116			GAPDH	-0.444808	0.999929
ENO1	1.5792	0.134137			FTL	0.548621	0.999929
SCD	1.99302	0.177929			B2M	-0.890935	0.865723
NCAN	7.04608	0.361019			LCN2	-2.13501	0.423149
GAPDH	0.547729	0.995883			S100A6	-0.649435	0.999929
SERPINA6	10.9064	0.0536797			FTH1	0.749375	0.999929
FN1	0.288434	0.999048			CD74	-1.94303	0.37462
COL1A1	-0.343014	0.999048			RPL3	-0.54742	0.999929
COL2A1	7.68347	0.00873293			PYGB	0.758726	0.999929
WIF1	8.24734	0.0594756			AGR2	-2.05009	0.180861
PSMD3	2.71068	0.0885149			NEAT1	0.858612	0.967539
ACTB	0.361114	0.999048			RPS6	0.294795	0.999929
ALDOA	0.967328	0.630092			CLDN4	0.736246	0.942714
APOD	1.30442	0.959439			COL1A1	-0.863139	0.999929
A2M	0.669098	0.999048			FCGBP	-2.58446	0.186319
SERPINA3	1.18973	0.917356			OLFM4	-1.1822	0.999929
MFGE8	2.12068	0.310454			HLA-C	-0.642467	0.999929
CTSD	1.19511	0.363172			P4HB	-0.69583	0.987791
COL1A2	-0.305312	0.999048			LYZ	-1.96538	0.598546
EEF1A1	-0.432864	0.998419			ENO1	-0.666926	0.999929
SERPINA1	3.08626	0.198696			LGALS3BP	-0.818628	0.74384
KRT14	2.083	0.766256			APP	-0.625882	0.974293
MSMP	7.33375	0.00461241			TFF3	-1.201	0.987791
KRT16	5.34564	0.0714884			RPS21	0.668842	0.974293
P4HB	0.73251	0.815885			ACTG1	-0.153766	0.999929
FTL	0.732485	0.886424			PKM2	-0.494223	0.999929
ORMDL3	2.11218	0.360446			MYH14	0.650351	0.999929
COL3A1	-0.241442	0.999048			CKB	-1.53799	0.852821
RPS16	1.03001	0.820405			RPS11	0.324721	0.999929
TPT1	-0.642639	0.914496			KRT19	-0.663421	0.999929
GNAS	-0.742241	0.919227			HSP90AB1	0.304102	0.999929
PKM2	0.735318	0.837427			CDH17	0.618602	0.999929
PGK1	1.42	0.195195			UBC	0.345508	0.999929
NES	1.72821	0.687428			YWHAB	0.873539	0.717937
PABPC1	0.327062	0.999048			EEF1G	0.334857	0.999929
B2M	0.570194	0.983265			TGFBI	-0.385397	0.999929
CALR	0.68503	0.91391			ACTN4	0.508653	0.999929
LDHA	1.00461	0.657037			MUC2	-2.99262	0.113041
XBP1	-0.84168	0.917356			REG4	-3.95145	0.124406
TIMP3	-0.81195	0.889674			CFL1	0.34961	0.999929
RPS4X	-0.727368	0.839016			TMSB10	-0.34913	0.999929
SYNM	2.70335	0.31133			RPS18	0.204317	0.999929
DSG3	5.03817	0.14806			GNAS	0.427065	0.999929
KRT20	12.379	0.0191922			HLA-B	-0.289033	0.999929
KRT7	1.2128	0.813417			FABP1	0.730317	0.999929
ITGB6	2.52835	0.45022			RPS16	0.413621	0.999929
PHGDH	2.84164	0.014371			SLC9A3	5.29031	0.0124009
GLUL	-0.92874	0.860086			GLUL	-1.54012	0.288805
HSP90AA1	0.425115	0.999048			CTSB	-0.764452	0.93066
KRT15	3.1127	0.248612			SELENBP1	0.438967	0.999929
GPI	1.33902	0.353928			LENG8	1.05745	0.643885
RPLP0	0.524609	0.990802			ATP1B1	-0.79043	0.802665
DHCR24	0.822832	0.922016			HSP90B1	-0.445377	0.999929
C4A	-1.8221	0.520585			TRIM31	2.27338	0.130049
SPARC	-0.29117	0.999048			PPDPF	0.828358	0.896379
SCGB2A2	0.788866	0.999048			PFN1	-0.632518	0.967539
PSAP	0.428963	0.998607			ANXA2	-0.488889	0.999929
FADS2	1.58334	0.65895			MUC5B	-2.30433	0.587642
KRT6B	2.23661	0.782349			PPIB	-0.953186	0.79354
RPS18	-0.600466	0.928372			CLIC1	0.436263	0.999929
RPL3	-0.437224	0.999048			LOC96610	-0.893737	0.999929
PTPRZ1	6.72578	0.0618265			RPL26	-0.589535	0.999929
AHNAK	-0.621774	0.932171			LOC647979	0.668815	0.987791
RPS6	-0.560586	0.978974			MYH9	-0.371201	0.999929
MYH9	0.334417	0.999048			SLC26A3	2.6769	0.588921
SLC38A1	1.18564	0.548097			NCRNA00188	-0.806858	0.779196
UBC	0.425505	0.998607			RPS3	0.16907	0.999929
MGP	-0.410937	0.999048			SRRM2	0.412267	0.999929
RPL19	-0.894179	0.720766			HSPA5	-0.460356	0.999929
FGB	9.70666	0.0219586			ATP9A	1.12833	0.498169
RPLP1	0.403861	0.999048			COL1A2	-0.499652	0.999929
FGG	13.9838	0.00612981			C19orf21	0.571717	0.999929
HSPA8	0.44047	0.994683			CTSD	-0.548623	0.999929
NDRG1	1.04397	0.80452			RPL12	-0.403194	0.999929
SUPT5H	1.6035	0.43632			THBS1	1.32581	0.33681
CTSB	0.559106	0.972027			ANO9	1.4938	0.459932
ATP1A1	0.526882	0.984603			HLA-DRA	-1.64239	0.706732
AZGP1	0.633657	0.999048			HOXB9	0.92692	0.969526
DAP	1.52687	0.175385			SLC7A1	1.36415	0.174726
AICDA	11.9254	0.00673876			RPL41	-0.341004	0.999929
YWHAZ	0.424788	0.999048			RPS24	0.215944	0.999929
TMEM123	0.962221	0.747557			DSP	0.583115	0.999929
ABHD2	-2.80916	0.0950596			CALR	-0.281499	0.999929
SFRP1	1.01521	0.999048			JUP	0.407367	0.999929
C17orf37	2.37752	0.20652			COL3A1	-0.396985	0.999929
SPP1	1.41482	0.632258			UBB	-0.551332	0.999929
CLEC3A	10.33	0.0164267			RPLP2	0.298727	0.999929
S100A1	3.53443	0.0817332			CYB5B	0.97407	0.687654
HLA-C	0.698107	0.903772			KLF5	0.609802	0.999929
AIM1	2.00213	0.172448			CXCL14	1.29388	0.868043
PBX1	-1.9823	0.139942			HSP90AA1	-0.280276	0.999929
CEACAM5	4.0425	0.233883			KRT18	0.140744	0.999929
RPL23	-1.34225	0.353928			C3	-2.85265	0.213598
ACTG1	-0.148221	0.999048			ALDOA	-0.228356	0.999929
LRRC59	1.43714	0.268185			CES2	1.08037	0.79354
CCT5	0.901262	0.699399			HNRNPA2B1	0.296997	0.999929
IGFBP5	0.43234	0.999048			CEACAM7	1.43579	0.990082
LASP1	-1.90244	0.195332			HMGB1	0.596455	0.999929
RRBP1	1.1305	0.49363			TGOLN2	0.564394	0.999929
SLC39A6	-0.986389	0.771485			CLDN3	0.757008	0.909628
TAGLN2	0.460227	0.994683			ERBB3	0.617168	0.999929
PERP	0.860619	0.816811			HNF4A	1.262	0.388802
TFPI2	4.11528	0.200395			ATP5A1	-0.753554	0.832692
RPS11	-0.582254	0.923057			NUMA1	0.611697	0.999929
IFI6	2.10015	0.260698			ITPR3	0.689002	0.999929
ASPH	0.785484	0.930929			ATP5E	0.76303	0.852821
SEPP1	1.0441	0.739534			SQSTM1	0.423959	0.999929
POSTN	0.307746	0.999048			RPL30	0.249713	0.999929
CCND1	-0.87499	0.945067			OGT	0.951289	0.771947
TTYH1	5.45058	0.0442187			H19	-0.399388	0.999929
RPS8	-0.549554	0.965377			RPL11	-0.309225	0.999929
GABBR2	8.05992	0.0161274			RPS8	-0.241151	0.999929
SDC1	0.745328	0.922016			QSOX1	-1.79416	0.097297
COL6A1	-0.864152	0.822297			CDX2	0.953419	0.999929
TXNIP	-1.32994	0.370619			RBM39	0.781506	0.817278
HSPA1A	0.481246	0.990802			C13orf23	1.28657	0.314953
IGFBP4	-1.1027	0.641878			CDH1	0.334353	0.999929
MUC1	-1.65642	0.64017			PRAP1	1.87967	0.463532
SPINT2	0.639879	0.920172			EIF5A	-0.77018	0.79354
RPL15	-0.60178	0.922016			RPS5	0.288339	0.999929
TXNDC5	0.803999	0.809764			RPL29	-0.414066	0.999929
GNB2L1	-0.492045	0.986172			TSC22D1	0.53317	0.999929
MAGED2	-1.4585	0.370463			HDGF	0.391981	0.999929
MUC5B	1.96328	0.617862			IGJ	0.860801	0.999929
NFE2L1	0.805497	0.888156			ENTPD6	0.735843	0.999929
RPL5	-0.599389	0.920848			SLC38A1	0.698176	0.911749
COL6A2	-0.641056	0.928548			HLA-A	0.176869	0.999929
ATP5B	0.588666	0.919227			SLC6A20	3.13251	0.134626
COL4A1	-0.734551	0.865148			RPL4	-0.143059	0.999929
DSG2	1.09867	0.668387			PDIA3	-0.416451	0.999929
FLNA	0.328717	0.999048			BSG	-0.311584	0.999929
TRAM1	0.91255	0.673849			IGFBP4	-0.780143	0.949344
FAT1	1.04518	0.786624			MYO1A	1.71874	0.488956
LGALS3BP	-0.653562	0.999048			WARS	-1.7919	0.413702
SLC44A2	0.898768	0.808794			SLMO2	1.05355	0.434135
DSG1	3.55129	0.543468			IGFBP2	-1.81277	0.638041
APP	-0.334791	0.999048			CLCA1	-2.51499	0.887623
FXYD3	1.31131	0.66707			HSPH1	0.898003	0.696839
RPL12	-0.967278	0.610719			ABHD2	0.597553	0.999929
TPI1	0.718914	0.870454			LAMP1	0.545689	0.999929
PEG10	0.904406	0.991327			HMGA1	0.408786	0.999929
NUCKS1	-0.847015	0.710701			C10orf116	1.66508	0.441818
S100A6	0.875621	0.850347			CD9	0.387262	0.999929
RPL4	-0.378925	0.999048			A2M	0.725138	0.999929
DSC2	1.58401	0.551073			PARP4	0.855638	0.699585
IGF1R	-2.00341	0.359212			MAPRE1	0.978069	0.588921
RPL31	-0.893868	0.657037			PLEC	0.358241	0.999929
CALU	0.78492	0.808794			TMEM176B	0.753038	0.999929
SLPI	3.18267	0.220193			RPLP1	-0.143185	0.999929
PFKP	2.56513	0.0905843			PSMA7	0.754722	0.852823
KPNA2	1.39146	0.475331			ARGLU1	1.08834	0.492371
RPS2	-0.391269	0.999048			RPLP0	-0.106527	0.999929
ESR1	-2.68169	0.378771			ZFP36L2	0.537518	0.999929
KRT19	-0.453155	0.999048			SCD	0.383811	0.999929
PTMA	-0.389513	0.999048			DEK	0.828976	0.789883
DBI	1.4137	0.36538			LGALS4	-0.228618	0.999929
KDELR2	0.818964	0.712731			RPL34	-0.550923	0.999929
RPL37A	-0.808927	0.810492			PRKDC	0.722144	0.999929
FSCN1	1.4773	0.635874			TNRC18	0.691022	0.956599
ID4	2.87124	0.316577			FCGRT	1.09949	0.407698
GPNMB	1.10928	0.651907			SLC1A5	0.573668	0.999929
STC2	-3.63308	0.0352332			SAT1	-0.962162	0.833176
SEC61A1	0.591933	0.920172			TM9SF2	0.689279	0.909449
HSP90B1	0.292487	0.999048			HSPA8	-0.181536	0.999929
PRELP	1.75127	0.570712			TMEM176A	0.944375	0.999929
SLC25A5	0.960891	0.610383			YWHAZ	0.165977	0.999929
RPL26	-1.0533	0.578584			MGAT4B	0.601144	0.999929
HLA-A	0.478251	0.999048			IPO5	0.782982	0.788361
TBC1D9	-3.05112	0.0562632			STK24	0.676003	0.905677
DSC3	1.92618	0.782349			CLDN2	-0.623809	0.999929
TUBA1B	0.365343	0.999048			EIF6	0.670018	0.97623
HSPG2	-0.897693	0.739311			TMBIM1	0.625743	0.999504
HLA-B	0.35528	0.999048			AHCY	0.503903	0.999929
RPL32	-0.539421	0.965377			RPL28	0.190158	0.999929
CRISP3	6.0852	0.07709			LGR6	1.32975	0.876415
DSTN	0.642684	0.891483			CLDN15	2.67265	0.0119431
PLOD1	0.934447	0.778879			EVPL	0.918111	0.847697
PRDX1	0.569613	0.948612			YWHAE	-0.459789	0.999929
MMP9	2.37718	0.0190457			STAU1	0.758319	0.809666
SLC1A5	1.23458	0.341419			MKI67	0.684211	0.999929
AIF1L	2.14316	0.136376			RNF43	0.472604	0.999929
SMARCA4	1.00547	0.696683			HSPD1	0.237007	0.999929
MCL1	-0.863465	0.66497			FERMT1	0.557389	0.999929
RPL13A	-0.56315	0.959873			PMEPA1	0.756935	0.999929
ERVFRDE1	8.03974	0.0158173			ACTB	0.0389745	0.999929
TFRC	1.37122	0.36538			LEFTY1	-1.37081	0.999929
CAP1	0.614405	0.933452			USP22	0.586557	0.999929
GPRC5A	0.830966	0.939659			PLXNB2	-0.821095	0.754855
CLTC	-0.351724	0.999048			RPS19	0.144696	0.999929
DCN	-0.639492	0.99378			HSPA1A	0.266124	0.999929
RPL8	-0.195125	0.999048			HNRNPUL1	0.505121	0.999929
AZIN1	0.663607	0.930252			RRBP1	0.295557	0.999929
PROM1	2.16758	0.543468			PDIA4	-0.486932	0.999929
APOE	1.25281	0.637975			GSN	-1.07628	0.584852
GPR56	1.20151	0.416126			VASP	0.822435	0.876415
RPL29	-0.818175	0.763637			PRSS8	0.458603	0.999929
COL4A2	-0.57942	0.965775			GTF3A	0.895348	0.79354
GATA3	-2.1568	0.387754			TPI1	-0.367431	0.999929
COL6A3	-0.239763	0.999048			CHMP4B	0.546003	0.999929
LTF	-4.93842	0.045358			CTNND1	0.342222	0.999929
STAT1	0.93821	0.771331			RPS10	0.38794	0.999929
ADAM9	1.26399	0.578584			CNOT1	0.563362	0.999929
IDH2	1.10699	0.503393			TXNDC5	-0.57363	0.999929
SEPHS2	1.17763	0.529063			VIL1	0.494525	0.999929
ITGB5	0.838337	0.835965			LBR	0.751157	0.909628
HDGF	0.466029	0.996023			GRN	-0.422473	0.999929
ARF1	0.347683	0.999048			ACADVL	-0.699462	0.925904
YWHAE	-0.669072	0.867296			KIF5B	0.430848	0.999929
SSR1	0.701362	0.913324			POFUT1	0.808395	0.870186
SLC40A1	-1.25723	0.815885			MUC1	-1.06788	0.999929
BHLHE40	-0.847682	0.865718			PABPC1	0.0784419	0.999929
FBL	1.09179	0.780483			TM9SF4	0.774515	0.804817
MKI67	1.73129	0.0890666			MALAT1	0.948247	0.712288
CPD	0.89128	0.897874			RPL37A	-0.171847	0.999929
NFIX	0.959753	0.921042			PCK1	2.14892	0.706732
COL11A1	0.809234	0.922373			MLLT6	0.54509	0.999929
ADAM15	0.760604	0.884804			AGRN	-0.920759	0.748775
PLS3	0.940748	0.810492			RPL17	-0.566574	0.999929
CD9	0.653127	0.908816			LAPTM4B	0.780442	0.999929
CREB3L2	0.889704	0.802337			LRP1	0.428321	0.999929
PREX1	-1.35878	0.795337			APLP2	0.321934	0.999929
EEF2	-0.119289	0.999048			ATP5B	-0.189264	0.999929
C3	-0.904	0.966919			CDHR1	1.02665	0.999929
SLC7A5	1.45554	0.464498			CYP2S1	0.682998	0.999929
CEACAM6	1.15882	0.990802			DDX27	1.1443	0.391784
SDC4	-1.25084	0.556973			TSPAN1	-0.662479	0.999929
RPS24	-0.327722	0.999048			UBE2V1	0.727185	0.900034
SLC25A6	0.583951	0.944885			CTDSP2	0.572271	0.999929
ESYT2	0.906848	0.751317			ATP1B3	0.669323	0.986261
RPL11	-0.443051	0.99378			SFRS6	0.677513	0.942714
RPS14	-0.600035	0.91951			DDX21	0.842055	0.828948
XIST	-1.36054	0.65064			PIGR	-0.0489523	0.999929
SURF4	0.694096	0.889615			TSPAN8	-0.247156	0.999929
G6PD	1.72379	0.212714			ILF3	0.377549	0.999929
CD74	0.224637	0.999048			APCDD1	-2.13055	0.699585
CD46	-0.979838	0.601224			TPM4	0.261018	0.999929
DDR1	0.561632	0.977184			EIF3B	0.456425	0.999929
CRYAB	1.48009	0.833104			SLC12A2	-0.285054	0.999929
PDCD4	-0.97551	0.795337			EIF4G2	0.170676	0.999929
UCP2	1.34566	0.608975			MARCKSL1	-0.50576	0.999929
NME2	-0.708339	0.897874			MGEA5	0.799892	0.809666
TUBA1C	0.994168	0.599451			BAT2	0.406453	0.999929
AGL	1.37471	0.657807			PLAGL2	1.05825	0.719974
SCGB1D2	0.699243	0.999048			DDOST	-0.546699	0.999929
PGD	1.18381	0.451085			PTPRO	3.4006	0.00773156
PKN1	1.21499	0.58262			FUS	0.468313	0.999929
RPS9	-0.682735	0.867296			PTGES3	0.353666	0.999929
RPL27	-0.885749	0.663411			TIMP1	-0.874075	0.833176
RPL14	-0.908897	0.635874			CTSA	0.559459	0.999929
CLIC4	0.614188	0.922016			RPS12	-0.166904	0.999929
KRT8	0.293464	0.999048			LARP1	0.428324	0.999929
ANXA2	0.354176	0.999048			RNF114	0.862382	0.749188
RPL34	-1.20437	0.383877			TH1L	0.93332	0.657983
BGN	0.228742	0.999048			IFI6	-1.89019	0.543462
DSP	0.232175	0.999048			MEP1A	1.172	0.921527
AEBP1	0.264394	0.999048			MCM7	0.568226	0.999929
CTGF	-0.667493	0.94551			TUBA1B	-0.160799	0.999929
A2ML1	5.7334	0.0562565			HNRNPA3	0.452495	0.999929
CANX	0.241326	0.999048			GOLM1	-0.55698	0.999929
CXCL14	-3.26491	0.166894			RPS23	0.155925	0.999929
RPL18	-0.478599	0.988706			STAT6	0.489397	0.999929
KIAA1324	-0.601585	0.981156			KLF6	0.729209	0.909628
PGAP3	1.75633	0.44212			TMED10	-0.578833	0.999929
PRKCSH	0.621697	0.945792			CPT1A	0.880226	0.638098
KIAA0100	0.687492	0.954355			DIDO1	0.985379	0.630081
DDX21	1.23599	0.409734			PRPF6	0.641345	0.999501
RPS19	-0.412282	0.999048			EEF1A1	-0.0325401	0.999929
STARD3	1.92295	0.292724			CDH16	5.37778	0.113041
FTH1	0.136973	0.999048			FN1	-0.348037	0.999929
PLTP	1.58537	0.545			ARHGDIA	0.312258	0.999929
FOXA1	-1.3039	0.888156			PRR13	0.572509	0.999929
DDIT4	0.937482	0.832552			DNAJC5	0.831013	0.804741
SPARCL1	-1.60082	0.273508			MYBL2	1.17886	0.514792
MPZL1	0.578674	0.966919			EIF2S3	0.410119	0.999929
RPN2	0.366819	0.999048			CSE1L	0.742072	0.888935
VEGFA	0.988924	0.80348			RPL5	-0.144933	0.999929
RPN1	0.494497	0.984603			HSD11B2	0.740955	0.999929
CDH10	10.8326	0.0503543			XBP1	-0.85232	0.814436
SAT1	0.854782	0.779721			DSG3	3.12182	0.412168
DHRS2	4.44245	0.0950596			MYC	0.546407	0.999929
TXNRD1	1.30173	0.289409			GAS6	0.923862	0.80921
UBB	-0.396615	0.999048			RPS9	-0.138841	0.999929
EIF4G1	0.441055	0.992867			HKDC1	1.01738	0.732377
SBSN	5.83729	0.0831708			ANXA2P2	-0.545382	0.999929
GABRP	1.11932	0.998607			ZBTB38	0.912041	0.679762
NCRNA00188	-0.957194	0.679317			SLC44A4	0.434123	0.999929
SLC39A7	0.771058	0.779721			RBM3	0.457324	0.999929
RPS23	-0.51825	0.968494			ADNP	0.807176	0.790721
BSG	0.425724	0.998607			ZYX	0.496012	0.999929
TTLL12	1.04135	0.762211			C20orf24	0.850142	0.754855
GPR64	4.37611	0.126228			TFRC	0.36337	0.999929
DNM2	1.13618	0.596863			HM13	0.602961	0.999929
PPT1	0.549035	0.968494			RPL32	0.124653	0.999929
GDI2	0.501691	0.983265			SP6	1.78289	0.514362
ACTG2	-1.39524	0.922576			RAB11FIP1	0.475577	0.999929
ATF4	0.675968	0.855446			ACSL5	0.312516	0.999929
CFB	-1.36516	0.856656			VDR	0.936302	0.751153
PRDX2	0.772033	0.866455			IRS2	1.1058	0.505211
IFI27	1.78375	0.370815			UBD	-2.55508	0.42043
NACA	-0.319779	0.999048			TSPAN3	-0.399367	0.999929
PYCR1	0.940041	0.664654			SERPINA1	-0.999962	0.971896
PFKFB3	1.32557	0.490569			CPNE1	0.699609	0.999929
ELOVL5	-0.964819	0.770702			MSLN	-1.48622	0.870186
GSTP1	-1.63588	0.529577			STAT1	-0.767316	0.999929
GRB7	1.81415	0.477562			KRT20	0.660891	0.999929
FBLN1	-1.19379	0.718415			MIF	-0.671794	0.999929
LSR	1.09412	0.601224			MVP	0.276611	0.999929
LYZ	1.2916	0.638945			RAPGEFL1	1.05033	0.872383
IGJ	1.08353	0.949899			ATP10B	0.493279	0.999929
IFI30	1.15368	0.578584			POLR1D	0.723909	0.872383
EIF4A2	-0.955655	0.639184			FREM1	2.61384	0.145866
RAD23A	1.04022	0.665554			MYO15B	0.726836	0.999929
NQO1	0.819248	0.919227			OS9	-0.379434	0.999929
RAD21	0.442542	0.998607			ERGIC3	0.408003	0.999929
OS9	0.46276	0.990802			PGK1	-0.303515	0.999929
RPS3	-0.247857	0.999048			AZIN1	0.520611	0.999929
RPL10A	-0.466891	0.990802			CDHR5	0.817886	0.999929
RPL28	-0.592413	0.922576			ENGASE	0.801986	0.999929
XPOT	1.04083	0.502265			CDC42EP1	-1.23522	0.514792
CYP1B1	1.225	0.818945			BAT1	0.351344	0.999929
SCUBE2	-2.76633	0.315423			U2AF2	0.527445	0.999929
NUPR1	1.21272	0.450692			USP7	0.592192	0.999929
MGST1	0.729528	0.990802			IER2	0.623389	0.999929
PGRMC1	0.814746	0.795337			EGR1	1.04567	0.687171
EPRS	0.546575	0.964248			GPRC5A	-0.621887	0.999929
CYBRD1	-1.32811	0.549077			RPS2	-0.113387	0.999929
ME1	3.59637	0.00755014			CLDN7	-0.462342	0.999929
HSPA5	-0.287326	0.999048			HLA-DPA1	-2.13673	0.441818
BTG2	-1.56846	0.364763			ZFP36L1	-0.634425	0.999929
SDHA	0.998102	0.565638			CD164	-0.271805	0.999929
KCNK5	2.30652	0.503915			PDZK1IP1	-1.64878	0.388802
BTF3	-0.621472	0.928548			CS	0.448151	0.999929
CSTA	4.45756	0.0181255			FAM131B	2.95931	0.163221
RPL24	-0.601072	0.932171			ADAP1	0.616046	0.999929
XRCC6	0.472106	0.990802			KRT8	-0.0393754	0.999929
AKR1C2	3.19561	0.394762			LY6E	-1.42993	0.684108
EIF4G2	0.199532	0.999048			C13orf18	1.32394	0.914249
SLC35E1	1.01362	0.75041			DDAH2	0.836597	0.79354
ABCC11	1.98917	0.810492			LDHB	-0.421112	0.999929
CAPNS1	0.46079	0.995883			CNTNAP2	2.72079	0.266644
NSF	1.30798	0.516792			CD55	-0.743033	0.999929
ATP2A2	0.50503	0.967231			HLA-DRB1	-1.35294	0.898572
FLNB	-0.329697	0.999048			PHLDA1	-1.00201	0.687654
KIT	1.83311	0.524448			GDI2	0.340368	0.999929
STK38L	1.09455	0.671649			CYCS	0.418968	0.999929
NOTCH1	1.30026	0.763637			CHPF	-1.03183	0.632743
PDXDC1	0.535309	0.954988			PRSS23	-1.03584	0.974293
AARS	0.830797	0.749278			TUBB2C	-0.265282	0.999929
BCAM	-1.51212	0.254646			SSR2	-0.549153	0.999929
LPCAT1	1.15938	0.641878			ANKHD1	0.839831	0.730958
SUN2	0.764409	0.855446			SLC3A2	0.446824	0.999929
CTNNB1	-0.41739	0.999048			PLCG1	0.942453	0.687654
MACF1	-0.662775	0.917755			H3F3B	-0.255972	0.999929
ALCAM	0.84794	0.936816			ARHGAP4	1.00815	0.747453
PPP1R1B	0.581152	0.999048			CAPNS1	-0.363992	0.999929
SRPR	0.717722	0.820386			MAPK13	0.872129	0.74384
CLPTM1L	1.03404	0.502265			TFDP1	0.746313	0.847187
CS	0.707854	0.849763			IFITM1	0.31323	0.999929
PTPRK	0.892635	0.812912			RPS3A	-0.53435	0.999929
VWF	-1.85636	0.135902			SAP18	0.648163	0.9658
STAT3	-0.913409	0.616306			RPS26	1.19528	0.421091
CANT1	-1.11654	0.787137			MAT2A	0.401088	0.999929
P4HA1	1.10311	0.533558			C20orf199	0.593892	0.999929
DHCR7	1.04683	0.788848			KIFC2	1.39061	0.638041
SLC25A3	0.495043	0.97615			DNAJC15	0.870337	0.725745
TPD52	0.328315	0.999048			CFB	-0.840503	0.999929
FAM198B	-1.0218	0.755943			SERF2	-0.333362	0.999929
DEK	0.940079	0.751317			PPP1R15A	0.891198	0.790002
TNPO2	1.1284	0.618269			STMN3	2.02131	0.225747
SYNGR2	0.545702	0.981655			HPGD	2.25532	0.254033
H3F3A	-0.745416	0.896114			SLC7A6	1.05748	0.547304
S100P	1.71183	0.624198			SPARC	-0.290344	0.999929
H1F0	-0.513881	0.998607			TMEM59	-0.572997	0.999929
AMD1	1.22232	0.516777			SRPK1	0.614336	0.999929
EPHB1	3.89272	0.130767			DBI	0.656277	0.985573
RAB11FIP1	-0.99439	0.816811			ARFGEF2	0.869453	0.772591
TSPAN13	-0.777981	0.917356			EPS8L2	0.526947	0.999929
MED13L	-1.31692	0.564504			RPS13	0.223837	0.999929
HLA-DRA	0.374796	0.999048			DDX39	0.941341	0.687654
BOC	1.70496	0.640292			H2AFY	0.334214	0.999929
LGALS3	0.935782	0.759736			AKAP11	1.0952	0.488956
CFL1	0.21726	0.999048			JHDM1D	0.966863	0.694212
HNRNPC	-0.391127	0.999048			CFTR	0.52231	0.999929
ATP1B1	-0.694137	0.922576			FARP1	1.07976	0.542523
LTBP2	-0.981411	0.756389			PSAP	-0.135882	0.999929
CLSTN1	0.448636	0.998607			C20orf112	1.02785	0.672229
AGR2	-0.623628	0.999048			RPL24	-0.236268	0.999929
NCL	-0.277158	0.999048			TOP1	0.657667	0.959219
SLC38A2	0.743552	0.839016			SDC1	-0.333746	0.999929
CAPN2	0.558078	0.981156			GPX2	0.192944	0.999929
CLEC4D	8.19096	0.0528675			TMEM2	-0.8862	0.755111
ABCA13	6.00773	0.120832			ITGB1	0.237871	0.999929
VCAN	0.250528	0.999048			MUC17	1.11463	0.999929
RPL13	-0.253664	0.999048			POM121	0.607043	0.999929
PLXND1	-1.11233	0.712731			ADRM1	0.575231	0.999929
PTMS	0.656166	0.914479			LAMB1	-0.652528	0.999929
DDX5	-0.393475	0.999048			ETS2	-0.20457	0.999929
GLYATL2	2.99984	0.36458			FAM83H	0.502361	0.999929
MMP14	0.315293	0.999048			ALDH2	-0.365185	0.999929
RPL37	-0.283358	0.999048			PROM1	-1.28721	0.479951
RHOB	-0.513981	0.983265			SNRPB	0.360859	0.999929
MX1	1.73297	0.403305			C6orf222	1.81641	0.101303
BAMBI	1.13776	0.815885			ATP1A1	-0.0771198	0.999929
EIF4B	-0.509705	0.982342			TPM3	0.210047	0.999929
AP1B1	0.838981	0.739328			PPIA	0.338221	0.999929
B4GALT1	-0.605301	0.932171			CEBPA	1.06463	0.65619
ILF3	0.487406	0.992867			APOL1	-1.96147	0.116661
KIF1B	1.31935	0.36538			ASPH	-0.619533	0.999929
SAMD4B	0.977443	0.810492			NCOA6	0.878717	0.695799
BCAP31	0.557919	0.935305			C15orf48	0.690566	0.999929
CDK12	1.05083	0.779721			CDC25B	0.617054	0.999929
EEF1G	-0.173426	0.999048			GPI	0.216603	0.999929
MED24	1.15665	0.657881			FOXP4	0.583648	0.999929
GARS	0.947697	0.618375			BLCAP	0.854475	0.833176
DYNC1H1	0.288815	0.999048			IGF2R	0.532722	0.999929
VAV3	-1.04521	0.782349			KIF1C	-0.722834	0.877451
C1orf198	0.838352	0.808794			SSFA2	0.442386	0.999929
RPS25	-0.485208	0.992867			NDRG1	-0.565294	0.999929
TM9SF3	0.451774	0.990802			CCT6A	0.333384	0.999929
CDH1	0.280809	0.999048			ITGB4	-0.24432	0.999929
RPSAP58	-0.543913	0.962275			MYO1C	-0.557323	0.999929
STARD10	-0.711975	0.999048			WASH7P	0.863319	0.805456
UCHL1	3.10928	0.0531189			C20orf43	0.748356	0.843712
C2orf54	4.36159	0.126477			NR4A1	0.557329	0.999929
NOTCH2	0.397053	0.999048			HNRNPF	0.296	0.999929
PRSS23	-0.696514	0.972027			EFNB2	0.702486	0.999929
RPL27A	-0.341412	0.999048			OSBPL2	0.895145	0.72856
TM4SF1	0.400015	0.999048			GNG4	1.44746	0.999929
C22orf13	0.860345	0.722839			FOS	-0.667026	0.999929
FOS	-2.6091	0.0890666			BCL2L1	0.487289	0.999929
KRT17	-1.78988	0.74676			TPX2	0.767085	0.913347
FSTL1	-0.412002	0.999048			PFKL	-0.437814	0.999929
LOC647979	-0.373991	0.999048			ADIPOR2	0.693965	0.906692
ITM2B	-0.490004	0.982342			NCL	0.119838	0.999929
SEPT2	-0.445486	0.988014			CDCA7	0.607103	0.999929
TPM1	-0.593405	0.962275			UQCRC1	-0.413786	0.999929
C3orf70	3.10606	0.10996			C6orf48	0.784594	0.833176
PLAU	0.93956	0.800612			PLCB3	0.581097	0.999929
NBL1	-1.04115	0.75041			IRAK1	0.425298	0.999929
SERPINB5	1.69113	0.837604			DYNLRB1	0.751338	0.909164
ITGB1	0.186224	0.999048			SRC	0.635004	0.999929
S100A10	0.662603	0.962553			NEU1	0.738399	0.896119
SCPEP1	0.994938	0.763637			EIF3H	0.323828	0.999929
NEAT1	-0.78511	0.913324			CCDC88B	0.76	0.999929
RBM3	-0.785015	0.863494			POMP	0.626778	0.999929
EGR1	-2.5618	0.0348909			SERINC3	0.69771	0.945273
MLPH	-1.26525	0.842626			MYL6	0.15444	0.999929
IRAK1	1.0134	0.533558			ASS1	0.208835	0.999929
AQP1	-0.797827	0.966919			MICAL2	0.555004	0.999929
VIM	-0.13103	0.999048			TUBB	-0.151784	0.999929
GAB2	1.41065	0.639184			TM9SF3	0.225088	0.999929
ARHGAP21	1.02262	0.699399			ELF3	0.11088	0.999929
NAA50	0.696564	0.841592			ESD	0.705056	0.893765
SLC7A2	-3.98151	0.0267787			PRIC285	0.731111	0.999929
ETV5	1.71316	0.544393			FBL	0.407572	0.999929
CXCL9	1.77677	0.702127			SOD2	-0.567638	0.999929
ZNF146	0.712341	0.893896			C19orf77	1.72979	0.478106
YARS	1.06519	0.474408			HOXB8	1.05039	0.730667
TUBB	0.137522	0.999048			DBNDD2	0.96788	0.598386
SUSD2	1.18706	0.897874			YWHAQ	0.326122	0.999929
TIMP1	-0.594882	0.952028			LPIN3	1.33892	0.388802
PHB	0.705402	0.903514			GABARAP	-0.673909	0.909628
ABLIM1	0.894323	0.809764			KIAA0284	0.531288	0.999929
TK1	1.41549	0.306023			CTTN	0.325515	0.999929
CYR61	-1.14837	0.617862			ABP1	0.378635	0.999929
ACTR3	0.548674	0.933572			PARM1	-0.790741	0.999929
EIF3CL	-0.251051	0.999048			ADAM9	-1.04455	0.72877
ECE1	-0.655088	0.879413			GLTSCR2	0.247359	0.999929
RCSD1	2.0281	0.413519			KIAA1199	-0.524251	0.999929
CLCA2	2.0912	0.856204			POLR2A	-0.627673	0.999929
KRT18	0.245527	0.999048			ROD1	0.399047	0.999929
DNMT1	1.01475	0.596924			DGKD	0.965945	0.713859
MUC16	2.56986	0.618269			DAZAP2	0.308686	0.999929
TARS	0.926937	0.611612			FLII	-0.879935	0.661657
CAPRIN1	-0.487058	0.983265			EIF5	0.415934	0.999929
ACSL1	0.949489	0.797946			OAT	0.926773	0.76047
DNASE2	1.07865	0.601224			AHNAK	0.160685	0.999929
PRNP	0.973241	0.780483			SUN1	0.630602	0.999929
SCNN1A	1.26823	0.763637			IQGAP3	0.882779	0.875279
PIP	-3.75479	0.318942			CLSTN1	-0.392634	0.999929
NPM1	-0.325914	0.999048			ATP11A	0.880917	0.832629
WWP2	1.25649	0.522707			CNDP2	-0.537922	0.999929
PDXK	1.01919	0.657077			PPA1	0.258102	0.999929
ITGA10	3.0378	0.285816			LAD1	0.230816	0.999929
EPHX1	0.645212	0.977797			NDFIP2	0.785914	0.847697
RAN	0.57713	0.935305			YAP1	0.592696	0.999929
HOXB13	10.629	1.90352e-05			STK4	1.1225	0.388802
ZC3H11A	-0.770949	0.789439			EIF4EBP2	0.401091	0.999929
CPT1A	1.06178	0.657077			PTPRF	-0.286825	0.999929
MMP1	2.63917	0.316577			H2AFZ	-0.479976	0.999929
ALDH18A1	0.724359	0.811155			FXYD3	-0.335391	0.999929
NPLOC4	0.872341	0.716038			SEPHS2	0.660588	0.958489
HM13	0.634517	0.885247			DDB1	0.337087	0.999929
VPS35	0.637427	0.891771			TSPO	-0.752834	0.876415
TMEM214	0.733806	0.824103			EIF4B	0.180948	0.999929
ALDH1A3	1.4638	0.690382			EIF2S2	0.584401	0.999929
PGAM1	0.722171	0.819987			PVR	0.754315	0.852821
SOX4	0.477678	0.99727			LRIG1	1.09241	0.488956
IQGAP1	0.290005	0.999048			EFNA3	1.53725	0.104882
COPG	0.408293	0.998607			RPS4X	-0.0502969	0.999929
ERBB3	0.319295	0.999048			PDIA6	-0.257329	0.999929
KRT23	1.67213	0.828484			SDHA	-0.684891	0.931858
PRLR	-0.589581	0.990802			GTF2IRD1	0.87383	0.754855
CDC42EP4	-1.6552	0.415897			IDH2	-0.63148	0.999929
MYO6	-0.732362	0.893896			GLG1	-0.412101	0.999929
KLHL21	1.50906	0.323355			ATP2A3	-1.48862	0.269269
PSME4	0.703502	0.885663			SFRS2	0.377356	0.999929
SREBF1	-0.718069	0.914479			XRCC6	-0.375515	0.999929
PSMD2	0.550742	0.936816			IRF2BP2	0.260875	0.999929
MMP2	-0.3884	0.999048			CANT1	-0.440536	0.999929
HOXB3	2.4262	0.307913			JAG2	1.44877	0.112136
PPIA	0.466894	0.986172			SMG5	0.568312	0.999929
IMPDH1	1.20901	0.401558			KIAA1324	-2.55621	0.0439865
RABEP1	-1.51943	0.334724			MAL2	0.310866	0.999929
COMP	0.634653	0.996023			NAP1L1	-0.318412	0.999929
TBX3	-1.91221	0.400022			ETV4	0.53579	0.999929
SPTAN1	-0.484229	0.977184			PICALM	0.554675	0.999929
PCNA	0.91262	0.64972			NFAT5	0.598303	0.999929
IGFBP2	-2.12261	0.218328			RPL13A	0.0764815	0.999929
RPL35	-0.60756	0.925059			ACSS2	0.548988	0.999929
PTDSS1	0.776783	0.847717			JUND	0.53236	0.999929
RAB3D	0.846249	0.809255			TMEM66	-0.692967	0.941194
ZNF652	0.849423	0.800404			LAMC2	-0.382817	0.999929
TMEM86A	2.27674	0.283944			MYO10	-0.686317	0.999929
ENSA	-0.537971	0.967379			NFIX	0.694345	0.937942
DUSP1	-2.00892	0.115384			TMPO	0.640769	0.999929
GFRA1	-3.7727	0.0885149			ST6GAL1	0.673942	0.999929
OLFM4	2.9585	0.640292			RPL7A	-0.0808948	0.999929
MDK	-1.11577	0.747557			LMO7	0.404744	0.999929
QSOX1	-0.60514	0.968494			DYNC1H1	-0.274702	0.999929
C10orf18	0.861688	0.810747			VDAC1	0.218677	0.999929
CTNND1	-0.366222	0.999048			SET	0.224434	0.999929
LAMC1	-0.467232	0.996023			CUL4A	0.569609	0.999929
SFRP4	-1.35718	0.788848			SPIRE2	0.98873	0.787827
CENPB	0.954496	0.601224			TAP1	-0.38918	0.999929
BAT2L2	-0.414882	0.998607			LAP3	-1.1525	0.771947
SRRM2	-0.239779	0.999048			STX16	0.680308	0.975156
EIF3B	0.534061	0.959439			DOCK6	0.736193	0.909628
EIF3E	-0.384599	0.999048			CALM3	0.289896	0.999929
AQP5	3.57476	0.3076			NOLC1	0.403767	0.999929
RNF213	0.470005	0.999048			PKP3	0.398175	0.999929
GABARAP	-0.623529	0.887608			LAMA3	-0.872851	0.86005
ABCA12	3.21237	0.289205			TPD52L2	0.528926	0.999929
RPS20	-0.166738	0.999048			PAN3	1.08093	0.388802
CELSR1	-1.04032	0.792821			TKT	0.218474	0.999929
SULF2	-0.72311	0.966919			SF3B1	0.271747	0.999929
SIRPA	1.22917	0.64972			PRR15	0.663748	0.999929
SFRP2	-0.35737	0.999048			KCNK5	1.2111	0.306348
RPS3A	-0.616555	0.905245			DUOX2	0.492296	0.999929
PAX7	10.1733	0.00461241			CREBZF	0.849408	0.68197
PTPLAD1	-0.716238	0.921199			PRPF19	0.403545	0.999929
STMN1	0.528752	0.998607			FKBP9	0.417396	0.999929
PSMD8	0.728954	0.861156			ATP8B1	-0.530329	0.999929
RPL6	-0.31388	0.999048			EEF2	0.0259	0.999929
PDIA3	-0.203011	0.999048			DSTN	0.253882	0.999929
TRIM9	4.41427	0.0515518			MUC20	0.43628	0.999929
CDK6	1.82427	0.226558			AKAP1	0.376119	0.999929
NSUN2	0.894744	0.656601			VPS36	0.860636	0.74384
NRD1	0.611567	0.904157			JUNB	0.462244	0.999929
FAM5C	3.38666	0.617862			CMPK1	-0.473032	0.999929
CCDC80	-0.810917	0.938204			RPS20	-0.0968511	0.999929
NARS	0.528533	0.968494			SF3B3	0.337536	0.999929
CDC25B	1.67147	0.0940503			KIF21B	1.00017	0.74832
LAPTM4B	0.358553	0.999048			SPNS2	-1.20504	0.79354
SHMT2	1.00216	0.537456			GHITM	0.308431	0.999929
PICALM	0.523937	0.968494			SNRNP200	0.265164	0.999929
LMO4	0.766988	0.981655			SLC5A6	0.613802	0.999929
TIMM50	1.44386	0.543468			LLGL2	0.307951	0.999929
HYOU1	0.454114	0.999048			EEF1B2	0.204311	0.999929
SNRPB	0.752852	0.813124			NPDC1	-0.670458	0.999929
HMGCS1	0.996073	0.730438			MUC4	0.442966	0.999929
LAMB1	-0.683294	0.923463			TXNIP	-0.245753	0.999929
MST4	2.54338	0.0158173			CLTA	0.386051	0.999929
CMPK1	0.580933	0.935305			SPINT1	-0.32786	0.999929
CDC42EP1	1.1129	0.620005			NRARP	0.751111	0.999929
RPS12	-0.201933	0.999048			DDIT4	-0.573481	0.999929
TKT	0.449094	0.999048			ACTR3	0.348368	0.999929
RRM2	1.36872	0.42848			H1F0	-0.362303	0.999929
NOP56	0.823243	0.717222			MYL12B	-0.244705	0.999929
NOMO1	0.388204	0.999048			CKAP4	-0.838918	0.758673
SH3YL1	1.27247	0.502265			EPN1	0.364077	0.999929
SLC3A2	0.687079	0.860086			CBX3	0.339176	0.999929
GPR12	7.47222	0.0226821			UBA2	0.685657	0.955206
TALDO1	0.664382	0.90316			UBAC2	0.683039	0.911676
ZFP36	-1.58756	0.458708			HSPE1	0.434994	0.999929
ABCC4	2.72494	0.0972187			HOXB3	0.953573	0.788361
COL10A1	0.530991	0.999048			BZW2	0.495957	0.999929
TNC	-0.336057	0.999048			YWHAG	0.351433	0.999929
TOB1	-0.867636	0.900273			GRINA	0.430944	0.999929
VAT1	-0.601466	0.971433			SPTBN1	0.134086	0.999929
MT1G	4.00286	0.000596324			MRFAP1	-0.532153	0.999929
POLR2A	-0.586414	0.918374			TAP2	0.587271	0.999929
HNRNPA1	-0.483647	0.982342			BAT2L2	0.320309	0.999929
RAD23B	0.392172	0.999048			SEMA4B	-0.842712	0.884866
SDC2	0.747236	0.932171			SLC25A5	0.14985	0.999929
IMPDH2	-0.867018	0.77044			RPS14	-0.0928045	0.999929
STOM	-0.61744	0.922373			MLL5	0.703431	0.942714
COL18A1	-0.651292	0.909323			ZMIZ2	0.430207	0.999929
RGS5	-1.07528	0.647998			SFRS1	0.313879	0.999929
DNAJA4	-1.54791	0.600543			MLPH	-1.79444	0.0987138
MTCH1	0.55177	0.974611			ESRP2	0.748223	0.909628
COL12A1	0.151188	0.999048			PPP1R1B	0.193318	0.999929
CSDE1	0.150407	0.999048			PTK6	0.887954	0.828948
ARHGEF6	1.24919	0.732076			FOSB	2.48686	0.122382
SLC43A3	1.26713	0.533558			NBL1	-0.326166	0.999929
SIGMAR1	1.38064	0.283944			TMPRSS2	-0.396426	0.999929
LAPTM5	0.636267	0.936021			RPL13	0.0555276	0.999929
LASS2	-0.261617	0.999048			HLA-DPB1	-2.10481	0.37462
ANXA6	-0.615747	0.928548			CIB1	-0.702265	0.950641
FCGR3A	1.20344	0.543468			SLC26A2	-1.33446	0.937942
STEAP3	1.42527	0.394223			DIAPH1	0.367658	0.999929
MGC29506	3.14185	0.180992			GCNT3	-1.12452	0.957391
CHD3	-0.999509	0.569687			CDC16	0.782216	0.79354
EMP2	0.395018	0.999048			PRSS3	0.644741	0.999929
RANGAP1	0.636793	0.913706			SCNN1A	-0.534954	0.999929
ELF3	0.6084	0.959913			ANKRD10	0.653534	0.97976
ANXA2P2	0.480159	0.998607			RPL8	-0.0370155	0.999929
SH3BGRL3	0.606841	0.922373			AK3	0.584773	0.999929
SCRN1	1.20049	0.554361			LASP1	0.202035	0.999929
COL15A1	-1.03783	0.699399			SLC12A7	0.546109	0.999929
CBX2	2.15878	0.244824			SLC6A8	0.687891	0.999929
CD68	0.932335	0.744901			PTBP1	0.210729	0.999929
USP22	-0.736406	0.815885			GNAI2	-0.70538	0.944545
SMS	0.767208	0.867965			GSPT1	0.398827	0.999929
EVL	-1.699	0.232547			SDF4	-0.612215	0.999929
ITPR3	0.935361	0.690869			WAC	0.541738	0.999929
ABCC2	6.76623	0.000521091			ACTN1	-0.362568	0.999929
PDIA4	0.318613	0.999048			RALY	0.324573	0.999929
CNN3	0.438438	0.999048			CDKN1A	-0.549003	0.999929
CLIC6	-0.908808	0.999048			MET	0.36976	0.999929
ASAH1	-0.613725	0.982624			N4BP2L2	1.05818	0.438584
LGMN	0.837854	0.756389			SDC4	0.305141	0.999929
VCP	0.27243	0.999048			PILRB	0.706234	0.999929
CKAP4	0.573814	0.968494			RPL15	-0.0923798	0.999929
C17orf28	0.647561	0.983265			TRIB3	0.670379	0.999929
ZMIZ2	0.799404	0.819897			TYMP	-2.68032	0.199016
ACO2	0.662705	0.865148			TTC37	1.05036	0.687654
EIF4EBP1	1.36471	0.387803			NLRC5	0.841527	0.999929
HN1	0.779255	0.894707			ELF1	0.698033	0.913347
CCDC6	0.540127	0.965219			FAM101A	1.32288	0.661013
ST13	0.343842	0.999048			TRPC4AP	0.521556	0.999929
RPS5	-0.294755	0.999048			UBE2C	0.942909	0.79354
SLC4A2	0.825144	0.786969			HK2	-0.657293	0.999929
DNAJB1	0.641841	0.897874			XPOT	0.575536	0.999929
HDLBP	0.144821	0.999048			C20orf111	1.20482	0.235147
WWP1	-1.04648	0.782349			CORO1C	0.533867	0.999929
POGZ	-1.04035	0.537503			HSPB1	0.260935	0.999929
GHITM	0.504522	0.982342			RPL23	0.108382	0.999929
TRPS1	-0.339793	0.999048			ESRRA	0.499381	0.999929
MMP11	0.365583	0.999048			ANXA6	0.764177	0.999929
IGFBP7	-0.471261	0.993478			NUCB1	-0.33401	0.999929
KIAA1549	1.41134	0.50445			BAT2L1	0.363237	0.999929
MCM4	0.659756	0.919227			FAT1	0.174569	0.999929
SERF2	-0.35285	0.999048			LGALS3	-0.0938111	0.999929
FKBP9	0.519503	0.981155			SLC17A9	1.16687	0.803574
TPX2	1.02127	0.681242			PRDX5	0.192952	0.999929
SLC24A3	2.50021	0.0255005			UBA1	0.193711	0.999929
ACSL3	-0.764116	0.828725			PLTP	0.93185	0.999929
TOP2A	0.748227	0.891483			ATP5G2	-0.302923	0.999929
GPRIN2	3.34981	0.283944			USP54	0.679429	0.974293
AUTS2	-1.25613	0.642915			HOXA3	1.70334	0.658237
PACSIN2	1.09903	0.570712			RAB7A	0.288489	0.999929
YIPF2	1.16745	0.657431			SLC46A3	1.72871	0.0578926
RPSA	-0.522853	0.968494			NUPL1	0.86724	0.730667
UBR4	0.483858	0.988706			ACE	0.798125	0.999929
MAN2B1	0.740988	0.868817			DUSP16	0.679378	0.956599
LITAF	0.486656	0.987811			ST6GALNAC1	-1.9615	0.285807
APOC1	1.62559	0.451085			DDX5	0.169233	0.999929
YWHAH	0.465374	0.990802			LMNA	-0.184666	0.999929
NTN4	-1.82105	0.444244			SLC4A2	0.441836	0.999929
GPT2	1.31351	0.47189			TGFBR2	0.472741	0.999929
TAP1	0.917328	0.810492			RPS15	-0.214953	0.999929
MTDH	0.421464	0.999048			CKAP5	0.469397	0.999929
PLIN3	0.890045	0.779721			CTSS	-0.403901	0.999929
OAS3	1.15138	0.599451			MTDH	0.423329	0.999929
NOLC1	0.55477	0.941465			COL17A1	0.381833	0.999929
PLAT	-2.04049	0.109668			C20orf11	0.609086	0.999501
PALLD	0.315194	0.999048			ZFP36	0.511034	0.999929
RAC1	0.338246	0.999048			BRD2	0.28859	0.999929
GLG1	0.472514	0.992867			XPO4	1.15674	0.409019
AP2B1	0.253397	0.999048			PLP2	0.310807	0.999929
LAMP2	0.364557	0.999048			SULF2	0.529284	0.999929
PYGB	0.39234	0.999048			HSPG2	-0.334362	0.999929
RTN3	0.393565	0.999048			RALGAPB	0.752703	0.853511
YWHAQ	0.21813	0.999048			UBA52	0.15118	0.999929
H3F3B	0.186929	0.999048			CCDC64B	0.854542	0.896119
APLP2	0.147135	0.999048			INSIG1	0.74212	0.999929
SCRG1	1.71276	0.983265			TJP2	0.445994	0.999929
EHF	0.8786	0.939018			CDC37	0.297294	0.999929
PDLIM5	-0.738422	0.808495			PERP	0.178841	0.999929
OAZ1	0.263674	0.999048			RPS7	0.148676	0.999929
ZNF24	-0.844941	0.811155			RPN2	0.151561	0.999929
PPM1G	0.555697	0.935305			FOXK1	0.801782	0.872383
PTTG1IP	0.276854	0.999048			RAB6A	0.444243	0.999929
CECR1	1.30454	0.520585			SCARB2	-0.416446	0.999929
C1orf130	3.96072	0.0352332			GALNT7	-1.07864	0.571131
AFF3	-2.72124	0.192356			C1orf106	0.396866	0.999929
RPS15A	-0.201302	0.999048			COMMD6	0.747924	0.909628
TNS1	-0.910001	0.721809			ZNF217	0.830342	0.718171
TRIM29	0.987416	0.984603			FHL2	-0.5555	0.999929
MYO9B	0.820958	0.800612			CNN2	0.323376	0.999929
SEC13	0.769253	0.815885			LGMN	-0.792483	0.864697
TMEM213	4.64369	0.142524			C11orf2	0.412993	0.999929
MAZ	0.357126	0.999048			ADAM6	-0.0624127	0.999929
SYAP1	0.80179	0.845002			EIF3L	-0.279053	0.999929
CD93	-1.37749	0.300314			RPL35A	0.123456	0.999929
PRKDC	0.237204	0.999048			EIF2A	0.493418	0.999929
MFI2	2.27666	0.357729			ZMYND8	0.873797	0.876383
KIF5B	0.348207	0.999048			GLO1	0.489607	0.999929
NAT1	-2.59569	0.448672			PXN	0.324954	0.999929
SSRP1	0.465817	0.990802			MMP11	0.516057	0.999929
RPL36	-0.334328	0.999048			MUC13	0.0960339	0.999929
CNOT1	0.417567	0.999048			KIAA0907	0.722207	0.952938
PSMF1	0.669587	0.853863			RNF6	0.95065	0.539922
MAPT	-2.12295	0.239477			MYOF	-0.556465	0.999929
RPS13	-0.424999	0.997879			ELOVL5	1.14563	0.459479
S100A8	2.86757	0.345617			TRIM28	0.181816	0.999929
C19orf10	0.851681	0.813124			SSRP1	0.280232	0.999929
MTHFD2	0.765396	0.808794			EIF2AK1	0.286389	0.999929
RPS7	-0.369162	0.999048			ALDH1B1	0.386254	0.999929
HNRNPA3	-0.524881	0.965302			NAA50	0.495469	0.999929
KIAA0040	-1.21709	0.657852			LUZP6	0.435035	0.999929
HNRNPK	-0.176571	0.999048			DNM1	2.20881	0.131123
COL14A1	-2.11918	0.265553			SNHG1	0.805816	0.833176
GCN1L1	0.613158	0.900889			LRPAP1	-0.893277	0.690236
CAD	0.884208	0.792821			NACA	0.0854055	0.999929
LTBP1	0.842507	0.815393			PDIA3P	-0.51476	0.999929
KIAA1671	0.692879	0.893896			PADI2	-1.4836	0.706732
MAGED1	0.34545	0.999048			NPNT	-0.953165	0.999929
PSMD12	1.07385	0.699759			DDC	0.91654	0.967539
TACSTD2	0.233185	0.999048			CLCN2	1.59784	0.131007
ACTN1	-0.342838	0.999048			ZDHHC9	0.503036	0.999929
AFG3L2	0.878908	0.674824			ACO2	-0.528794	0.999929
EIF2AK1	0.348727	0.999048			FAM3D	-0.292865	0.999929
LONP2	0.820738	0.740591			TXNRD1	0.530451	0.999929
ANLN	1.37021	0.36538			PABPC4	-0.528509	0.999929
CLU	-0.139216	0.999048			AKR1C3	0.809954	0.999508
DDX39	1.19095	0.570712			DBNL	0.505382	0.999929
CD83	2.1053	0.223849			LSM14A	0.520545	0.999929
YME1L1	0.421775	0.999048			OGDH	0.374485	0.999929
NRCAM	2.12333	0.485001			RPSA	-0.169975	0.999929
PVRL2	-0.822324	0.80348			LRFN4	0.879745	0.713833
ELN	-2.05623	0.277989			NOMO1	0.352858	0.999929
AP2M1	0.311477	0.999048			HYOU1	-0.331554	0.999929
ERLIN2	-1.12043	0.630912			TMEM63A	0.280093	0.999929
RPLP2	-0.259207	0.999048			SMG1	0.47238	0.999929
PDIA6	0.203711	0.999048			TPM2	0.512302	0.999929
SQLE	0.706095	0.899182			ASXL1	0.76668	0.847697
OAS2	1.10912	0.756389			RHOA	-0.176014	0.999929
TRAF3IP2	1.41282	0.385293			ARFGAP1	0.530236	0.999929
HLA-DRB1	0.537062	0.999048			SEZ6L2	-1.53707	0.131123
HSPD1	0.199614	0.999048			TNS4	-0.459968	0.999929
TCEAL4	-1.04427	0.618375			SPATA13	1.40466	0.229628
SLC44A1	0.416852	0.999048			ATP5C1	0.3054	0.999929
C6orf106	0.591013	0.91951			KIF3B	0.615569	0.999929
PAF1	0.85734	0.864581			MLXIPL	1.129	0.598546
EEF1B2	-0.795129	0.80348			RCC2	-0.349546	0.999929
ST14	0.541214	0.974611			RPL19	-0.0591789	0.999929
ATP6V0A4	2.21769	0.475331			SFRP5	6.33146	0.134674
CYP2A6	3.64528	0.503393			TST	-0.511368	0.999929
MAGT1	0.615486	0.92065			EZR	-0.180076	0.999929
HLA-E	0.35471	0.999048			NUDT4	0.555067	0.999929
MLLT11	2.43087	0.128802			RAB22A	0.800401	0.788676
CAPG	0.689287	0.918823			CYB5R3	-0.638302	0.975248
TACC2	1.21655	0.610918			EHF	0.435956	0.999929
MED29	0.826992	0.865718			TAX1BP3	-0.622617	0.999929
SCGB3A2	11.9995	0.00206319			PCBP2	0.149372	0.999929
CA12	0.329807	0.999048			IFI30	-0.819905	0.999929
TMEM63A	0.737638	0.927859			C1QBP	-0.706746	0.902961
FDFT1	0.519626	0.998607			ADRBK1	0.318182	0.999929
XYLT1	1.5649	0.438021			MPP1	1.98638	0.235147
EEF1D	-0.302579	0.999048			SR140	0.528349	0.999929
PAK1	1.0145	0.657431			RB1	0.908192	0.770159
AHNAK2	1.16948	0.810747			MLLT4	0.427422	0.999929
GJA1	-0.906374	0.737757			AKT2	0.619627	0.974293
DST	-0.490635	0.992867			TBRG4	0.435535	0.999929
ENDOD1	1.15048	0.618269			ACTR2	0.201685	0.999929
CASP14	10.8635	0.000347382			RPS4Y1	-1.35811	0.999929
UBA2	0.620917	0.955866			CUX1	0.453322	0.999929
ISG15	1.91331	0.171558			SYMPK	0.482394	0.999929
MAL2	0.285365	0.999048			COX5B	0.38156	0.999929
CDK5RAP3	0.692111	0.948991			ZNF664	0.323794	0.999929
PFN1	-0.227411	0.999048			USP36	0.788914	0.818371
FOXRED2	1.12872	0.533558			ARPC5	0.279698	0.999929
STT3A	0.404558	0.999048			NOTUM	-0.618088	0.999929
AHCY	0.370656	0.999048			GOLGA8A	1.26519	0.782129
FADS1	1.32456	0.754813			MYL12A	-0.244855	0.999929
STIP1	0.4715	0.984812			BAT3	0.266824	0.999929
LRBA	-0.802664	0.847717			UTP14C	0.881043	0.672229
IGF2	-2.35579	0.0644791			MPHOSPH8	1.08777	0.42043
JUN	-0.562109	0.974963			IER3	0.281352	0.999929
PTPRJ	1.3657	0.374819			JUN	-0.266498	0.999929
BZW2	0.684886	0.865718			HNRNPUL2	0.331094	0.999929
SQSTM1	0.248413	0.999048			C2orf89	0.548995	0.999929
NANS	0.956148	0.708102			YTHDF1	0.650112	0.970062
EMP1	0.399114	0.999048			CDK18	0.750035	0.998693
RNF24	2.13316	0.0305033			F11R	0.198796	0.999929
TMEM147	0.820756	0.903766			IMPDH2	-0.309907	0.999929
HN1L	0.293865	0.999048			CORO1B	0.341484	0.999929
TMBIM1	0.709926	0.857297			S100P	-0.384735	0.999929
OPTN	0.931075	0.811318			RHOC	-0.323071	0.999929
DAPK1	2.01779	0.0478702			KDM2A	0.483585	0.999929
EIF5	0.465559	0.992867			BOLA2	0.644135	0.999929
CKMT1B	1.71233	0.520585			NUCKS1	0.221737	0.999929
NWD1	4.77731	0.0554403			ZMYM2	0.720486	0.918532
SND1	0.339631	0.999048			TMEM200A	2.5512	0.0317359
GIPC1	0.910666	0.697169			CREB3L1	-0.597606	0.999929
H19	-1.25162	0.4155			TFF1	-1.3918	0.965051
ARL6IP1	0.20405	0.999048			IRF1	-0.902002	0.999929
PSMA7	0.583789	0.935305			PCMTD2	0.817963	0.833176
BLVRA	1.52209	0.241671			ANXA5	-0.513294	0.999929
MATR3	-0.324036	0.999048			SULT1A3	0.798005	0.949344
NET1	0.397879	0.999048			C19orf10	-0.71452	0.999929
SLC14A1	3.07367	0.316577			MXRA7	0.959102	0.87444
PRPF8	-0.315517	0.999048			FNBP4	0.716169	0.870186
MYST4	-1.80879	0.220799			CKAP2	0.976558	0.732377
HEY1	2.21621	0.0800616			STK38	0.50092	0.999929
CDR2L	1.38463	0.29588			CCND3	0.855806	0.808895
RAB6A	0.460195	0.9931			GPX1	-0.486338	0.999929
RBBP7	0.511406	0.982342			KANK1	0.72768	0.999929
CCT3	-0.165596	0.999048			UBR5	0.542293	0.999929
NIPSNAP1	0.699899	0.842002			WNK4	0.715015	0.999929
LSM14A	0.464281	0.999048			SNRPD2	0.387721	0.999929
IL6ST	-2.14822	0.0811234			HMGCS2	-0.31868	0.999929
C20orf24	0.969769	0.610383			EIF3A	0.168561	0.999929
CALCOCO2	0.601997	0.986378			PA2G4	0.23766	0.999929
PFKL	0.490741	0.981553			FAM60A	0.464288	0.999929
GANAB	0.167414	0.999048			CALM1	-0.181503	0.999929
SH3GL1	0.7685	0.828484			EPB41L2	-0.371175	0.999929
HAPLN3	1.7419	0.403317			IDH1	-0.34838	0.999929
TRIM2	1.02876	0.928372			HLA-DQB1	-2.80165	0.213598
ACLY	-0.339647	0.999048			PSME1	-0.375256	0.999929
SOD2	0.517801	0.990802			CX3CL1	-2.37263	0.139726
GOLPH3	0.430844	0.998607			CYP2B6	1.72979	0.699585
GNAI2	-0.447362	0.992867			GTF2F2	0.976609	0.588921
LRP1	-0.228458	0.999048			ERO1L	-0.924423	0.79354
MYO1C	-0.434816	0.99727			RPL22L1	-1.08891	0.706732
WASF2	0.424332	0.999048			PDDC1	0.67662	0.925904
COPB2	0.316636	0.999048			CCL20	0.632256	0.999929
DCAF10	-1.37857	0.42325			IPO7	0.257571	0.999929
CBX1	0.574884	0.988014			LRPPRC	0.227939	0.999929
SERP1	0.339707	0.999048			NFE2L1	-0.277656	0.999929
CYB561	0.491975	0.982342			PRKAB1	0.622361	0.999929
PRC1	1.1381	0.58137			ERBB2IP	0.763681	0.942714
CYP4Z1	-4.56219	0.245879			PRSS1	4.17281	0.298613
FABP7	4.71565	0.0216969			GPA33	0.245718	0.999929
CCNG2	-1.17208	0.570712			SND1	0.187813	0.999929
PTPRU	1.3545	0.555099			ZC3H13	0.701788	0.942714
FKBP4	-0.242711	0.999048			GLS	0.587438	0.999929
GLTSCR2	-0.616898	0.940236			TTYH3	-0.450058	0.999929
MUC13	7.11927	0.022894			CEL	-2.28614	0.74384
PDCD6	0.679725	0.861697			NEK3	1.13445	0.648294
GOSR2	1.00147	0.717222			LUC7L3	0.45011	0.999929
MBD2	0.858617	0.688824			COBLL1	1.3842	0.339025
WARS	0.650028	0.898316			TM4SF1	-0.585286	0.999929
PTRF	-0.344165	0.999048			SPATA2	1.06969	0.457605
C17orf96	2.05727	0.36538			NBEAL2	-0.488147	0.999929
HIST2H2BE	-2.41395	0.0620209			JAK1	-0.518487	0.999929
CSNK1A1	-0.319415	0.999048			KPNA3	0.8656	0.749159
ESRP1	0.39475	0.999048			SEMA4G	0.578998	0.999929
MCM5	1.06196	0.570712			B4GALT5	0.460089	0.999929
HMGA1	0.806216	0.824732			PEA15	0.445073	0.999929
PLOD3	0.797498	0.861725			PTTG1IP	-0.228771	0.999929
CLDN4	0.368008	0.999048			IL22RA1	1.03631	0.505001
RUNX3	2.53866	0.0648462			MYO18A	0.538942	0.999929
CARM1	0.949288	0.749278			KDELR1	-0.257434	0.999929
ASAP3	1.15033	0.633822			DNAJC10	-0.572543	0.999929
GNB1	0.207952	0.999048			UBL3	0.949498	0.648294
SPINT1	0.423017	0.999048			FLNB	-0.168726	0.999929
PA2G4	0.44448	0.996023			SMARCA4	0.309975	0.999929
TLN1	0.203927	0.999048			PSME2	-0.43607	0.999929
SSR3	0.363598	0.999048			CDHR2	1.43583	0.868798
MARS	0.762244	0.779721			PHGDH	-1.19788	0.914255
TSKU	-1.08738	0.845002			BACE2	-0.452525	0.999929
MLLT6	-0.786411	0.856204			SLC38A2	0.358599	0.999929
HK2	-0.583143	0.977797			SLC40A1	-0.298643	0.999929
DUSP6	-1.08921	0.781777			ERCC5	0.661892	0.925904
GGCT	0.676545	0.924415			ATP2A2	0.166649	0.999929
PLVAP	-1.21241	0.484749			NARS	-0.390603	0.999929
XRCC5	-0.250055	0.999048			VAPB	0.790926	0.832662
ARHGAP32	-1.08032	0.625215			EIF4H	0.245276	0.999929
YKT6	0.691867	0.83344			ANKRD57	1.04049	0.420928
CIRBP	-0.734192	0.856615			CD81	-0.198976	0.999929
FNDC1	0.584742	0.998607			SAE1	0.431826	0.999929
LRIG1	-0.595279	0.984603			CENPF	0.566194	0.999929
CDK4	0.590488	0.922016			CLDN1	0.57706	0.999929
DDOST	0.28602	0.999048			CCNL1	0.733919	0.90968
MUCL1	-0.291037	0.999048			AGPAT2	0.356944	0.999929
FKBP1A	0.377587	0.999048			ITGA6	-0.145967	0.999929
RPL38	-0.280445	0.999048			MARCH6	0.541103	0.999929
CRABP2	0.275164	0.999048			AKR1A1	-0.669088	0.999501
LLGL2	0.972767	0.639184			EREG	1.88113	0.666595
GMPS	0.792397	0.780483			LGALS9	-0.431186	0.999929
NCAPD2	0.636832	0.924415			DES	-0.488332	0.999929
SPTBN2	1.14246	0.621991			GNB2L1	-0.0410813	0.999929
ARFGAP3	0.939138	0.743239			EHBP1L1	0.644233	0.987791
SSR2	-0.204592	0.999048			MOGAT3	2.22959	0.230065
GALNT1	0.452879	0.98828			ACVR1B	0.553293	0.999929
SCARB2	0.23909	0.999048			SFRS3	0.211299	0.999929
TSPO	0.759214	0.845585			SFN	-0.39867	0.999929
CSDA	-0.606806	0.999048			REPIN1	0.249011	0.999929
ZFP36L2	-0.504123	0.996398			DNAJB1	-0.285843	0.999929
SERPINE1	-1.23863	0.573894			ATP13A3	0.485819	0.999929
CNTNAP2	1.39175	0.935305			CD99	0.502605	0.999929
CRAT	0.7249	0.992867			UFM1	0.55042	0.999929
GNPNAT1	0.90027	0.782637			DUSP5	1.83418	0.135192
PDLIM1	-0.994346	0.771022			RPL36AL	-0.420987	0.999929
TRIB3	1.23818	0.334724			DNMBP	0.503538	0.999929
SERPINE2	-1.52156	0.650053			SEPP1	-1.00384	0.806132
TBC1D1	0.705095	0.948612			CTBP2	0.428943	0.999929
CGN	-1.11371	0.657852			PM20D2	1.35845	0.325939
SULF1	-0.181673	0.999048			COL6A2	-0.333408	0.999929
ZNF532	0.833674	0.814084			NPC1L1	3.72212	0.199925
QDPR	-3.02315	0.0127803			SLC20A2	0.9433	0.805456
CCDC47	0.483486	0.982624			CORO2A	0.749708	0.942714
HLA-DRB5	1.05883	0.877616			S100A10	0.130493	0.999929
CRISPLD1	1.53303	0.842002			DKC1	0.398121	0.999929
PIP4K2B	-1.17689	0.456186			NCRNA00201	0.840964	0.833176
ATAD2	0.654465	0.933452			ZDHHC5	0.365211	0.999929
ATP5C1	0.416558	0.999048			PLOD1	-0.75034	0.909164
PDGFRB	-0.442901	0.999048			CAST	0.197321	0.999929
GNPTAB	0.755985	0.804166			ABR	-0.271655	0.999929
SRPK1	0.79736	0.811155			XPO6	0.465757	0.999929
EFHD1	-0.513917	0.999048			SEPT8	0.617096	0.974293
TAP2	1.08285	0.543468			PLOD3	0.256756	0.999929
AP1M2	0.596879	0.953016			HBEGF	1.2785	0.584852
TPR	-0.427877	0.996023			HGS	0.417102	0.999929
IDH1	0.547768	0.983265			GBP2	-1.40781	0.634492
PPP2R3A	1.38344	0.48564			LPCAT1	-1.20275	0.718929
ALDH9A1	-0.660414	0.849899			ERF	0.760535	0.79354
LGR6	1.59872	0.933948			ALDH18A1	0.326703	0.999929
COX6B1	0.466311	0.999048			S100A16	-0.277961	0.999929
CENPF	0.525072	0.998607			SLCO4A1	0.772117	0.952312
ITPR2	0.762978	0.898316			SMG7	0.35389	0.999929
ZNF462	1.63504	0.463202			ZAK	0.567858	0.999929
CILP	-0.423106	0.999048			PSMB10	-0.676374	0.999929
RPS29	-0.400467	0.999048			SLPI	0.768726	0.979123
PRSS8	-0.384487	0.999048			CHD3	-0.636611	0.999929
CAPS	0.775794	0.990802			PPRC1	0.626149	0.987192
THSD4	-1.69232	0.577609			ERMP1	0.57711	0.999929
PADI2	0.60408	0.999048			INPPL1	0.432322	0.999929
LAMA3	-2.92187	0.124392			OVOL1	0.894859	0.804741
CXCL10	2.34624	0.257992			DGAT1	0.379648	0.999929
C19orf56	0.656166	0.930585			XPO1	0.297092	0.999929
GPR172A	0.796348	0.828484			GALNT1	-0.587657	0.999929
TRPV4	2.81843	0.110949			SRCAP	0.309696	0.999929
LUM	0.109149	0.999048			RNF213	0.238591	0.999929
FAU	-0.377521	0.999048			APOLD1	1.02007	0.999929
MTMR4	-1.22258	0.637975			ACE2	1.48949	0.622108
LCP1	-0.724646	0.923189			RMND5A	0.570474	0.999929
EIF5A	-0.318482	0.999048			HEPH	-0.262577	0.999929
FRMD6	-1.26265	0.601224			MAFG	0.892506	0.748775
CHP	0.454158	0.996023			TLN1	0.200465	0.999929
HINT1	0.531363	0.981156			EMP1	0.537334	0.999929
EZR	-0.327107	0.999048			MLL2	0.412119	0.999929
GCNT1	0.798289	0.998607			ADD3	0.304353	0.999929
MSLN	4.58284	0.266792			ERP29	-0.330519	0.999929
MYH14	0.588007	0.999048			HNRNPH1	0.229526	0.999929
DLGAP4	0.556327	0.949029			USP9X	0.372233	0.999929
TMPRSS2	2.22493	0.196442			SMC4	0.556974	0.999929
HECTD1	-0.649024	0.899182			SPINK1	-0.7027	0.999929
PLCB4	1.49319	0.427647			SERINC2	-0.275301	0.999929
LRP2	-1.19474	0.981553			SORL1	-0.397039	0.999929
HNRNPU	-0.136331	0.999048			TNFRSF6B	-1.7024	0.76634
CSPG4	0.673101	0.998607			PPP1CC	0.323462	0.999929
GPD2	0.562321	0.983265			ARFRP1	0.953991	0.687654
ELOVL1	0.679219	0.867965			FZD5	0.573732	0.999929
FARSA	0.892952	0.782668			PTPN11	0.388137	0.999929
PCM1	-0.724132	0.87124			LMAN1	-0.687588	0.959339
UBE2Z	0.421845	0.999048			FUT4	0.501859	0.999929
NR4A1	-1.46557	0.625427			UPF3A	1.01656	0.57167
NACC1	0.646255	0.922576			GTPBP4	0.643283	0.956599
SERPING1	-0.385202	0.999048			CLIC5	0.83907	0.84199
CXCL12	-0.813213	0.907707			DHX9	0.250372	0.999929
MDH2	0.357641	0.999048			SMARCC2	0.415695	0.999929
TP53INP1	-1.39569	0.450636			SCARB1	0.449423	0.999929
PITRM1	0.712422	0.840587			EFHA1	0.889072	0.730667
TMX4	1.06071	0.64017			TPP2	0.755802	0.806169
CSE1L	0.422513	0.998607			HNRNPU	0.101863	0.999929
SORT1	0.404677	0.999048			PNN	0.377286	0.999929
H2AFZ	0.399186	0.999048			GRLF1	0.612956	0.999929
SLC2A1	0.672559	0.903221			LARP4B	0.463932	0.999929
TF	2.77861	0.309771			DPM1	1.02772	0.504205
CD82	1.19621	0.543468			SLC2A4RG	0.799983	0.86005
TMEM49	-0.628643	0.972027			TNFAIP2	-1.90412	0.424657
LRIG3	1.39855	0.463202			PTPRD	1.02283	0.999929
SON	-0.304404	0.999048			NME2	-0.118422	0.999929
LAPTM4A	0.17453	0.999048			LRCH1	0.933242	0.683548
MEGF9	-1.17265	0.657881			SPTAN1	0.139358	0.999929
GALNT4	1.39253	0.620354			GUCY2C	0.632686	0.999929
TAGLN	-0.181232	0.999048			KRT23	0.893872	0.999929
C1S	-0.315798	0.999048			SF1	0.244489	0.999929
MFAP3L	1.83799	0.303981			LAMC1	-0.419848	0.999929
SLC9A3R1	0.25097	0.999048			NADSYN1	0.489556	0.999929
PTGES3	0.210633	0.999048			PML	-0.691465	0.999929
PNMAL1	1.14197	0.923057			GUSB	-0.612733	0.999929
RPL41	-0.109147	0.999048			LNX2	0.978879	0.568238
PGR	-2.89874	0.311559			COPG	-0.262781	0.999929
NID1	-0.539286	0.988706			ROCK2	0.567295	0.999929
GNB2	0.350618	0.999048			ANKRD27	0.816508	0.777788
SRPRB	0.726914	0.812258			NUDCD3	0.470548	0.999929
FGFR1	-0.882401	0.793636			SPAG9	0.74991	0.909628
IARS	0.40408	0.999048			VCP	0.140997	0.999929
ANKS1A	0.871292	0.83344			CSNK2B	0.366848	0.999929
KCTD3	-0.523712	0.990802			E2F4	0.487241	0.999929
ITGA11	0.602599	0.996023			EIF3I	-0.295973	0.999929
GCNT2	1.82625	0.212187			EEF1D	0.119703	0.999929
TYMP	0.991147	0.787983			ANXA1	-1.30471	0.763191
C6orf211	-2.82839	0.023719			SYT13	-0.987236	0.872126
MYL6	0.115384	0.999048			SPINT2	-0.0937635	0.999929
MLL4	0.942121	0.773927			PODXL	0.432799	0.999929
DERL3	2.35526	0.127046			COL4A1	0.235873	0.999929
NBR1	-0.6322	0.897945			STMN1	-0.350481	0.999929
GSPT1	0.297166	0.999048			XPO5	0.611611	0.999929
PPAP2C	0.7627	0.846769			DAG1	-0.432359	0.999929
POR	0.859136	0.779721			ZC3H15	0.478266	0.999929
PAM	0.461488	0.999048			BCAP31	0.168333	0.999929
HERPUD1	0.468571	0.998607			CXCL16	-0.608849	0.999929
HIST1H2AC	-1.96623	0.0402268			TGIF2	1.16957	0.360286
SRP68	0.643733	0.896114			SCRN1	0.72608	0.999929
SRP14	-0.565927	0.923189			ABHD11	0.494206	0.999929
MCM2	0.835612	0.808794			SIGMAR1	0.363277	0.999929
HK1	0.309926	0.999048			REG1A	-6.52419	0.00242514
COBL	0.719134	0.930832			MAFK	0.669791	0.974293
SCCPDH	-1.46913	0.300359			RNASE4	-0.884541	0.877298
RPS27A	-0.181417	0.999048			NCOR2	0.253018	0.999929
TRIM47	1.13128	0.522202			MX1	-0.687759	0.999929
FURIN	0.542119	0.98245			RAD21	0.233809	0.999929
MTMR12	0.726843	0.856204			ILF2	-0.277094	0.999929
C1orf21	-1.0761	0.72562			CCNI	-0.433148	0.999929
FAM129A	-0.679496	0.986172			SEPHS1	0.776287	0.824495
CDV3	0.431737	0.995883			XIST	0.15327	0.999929
PXN	0.555164	0.982342			ZNF238	0.654667	0.977414
COL5A2	0.118354	0.999048			PLXNB1	0.31504	0.999929
NAV1	-1.51182	0.240945			ATF6B	0.342081	0.999929
TM9SF2	0.290521	0.999048			ARF4	-0.330125	0.999929
UBXN6	0.789399	0.858365			IL2RG	0.664129	0.999929
TSC22D3	-0.554378	0.999048			RNF44	0.401106	0.999929
SLC31A1	0.813164	0.779721			ZNF503	1.25259	0.505211
CC2D1A	1.07932	0.620005			PRPF4B	0.566693	0.999929
SFRS6	-0.572843	0.922373			CPVL	1.92433	0.475934
LIN28A	11.2643	0.00296228			ABLIM1	-0.229224	0.999929
SNTB1	1.65214	0.451085			STIP1	0.266333	0.999929
APOL6	0.78183	0.923057			DKFZp686O24166	1.75418	0.120714
ANP32B	0.434852	0.998607			TMEM49	0.420408	0.999929
ESYT1	0.444351	0.996032			SPON1	1.15318	0.974293
ARHGDIA	0.256303	0.999048			UBE2D3	-0.302511	0.999929
POLD2	0.617395	0.915922			UBE2L6	-1.12979	0.782129
TGOLN2	-0.259691	0.999048			CSDE1	-0.143676	0.999929
HDGFRP3	-2.09114	0.20048			SLC39A4	0.473621	0.999929
DNER	5.51339	0.0109407			DNAJB6	0.687826	0.909628
GLT25D1	0.484524	0.986172			SAPS1	0.414363	0.999929
MDFI	1.61168	0.630912			EIF5AL1	-0.806761	0.754855
S100A14	-0.530046	0.999048			KLK10	-1.15054	0.999929
KLF5	1.50905	0.616308			CDC42	-0.311302	0.999929
ATG5	1.13686	0.657037			GAK	-0.392859	0.999929
HLA-DQB1	0.960507	0.914479			NEBL	0.533383	0.999929
TUBA4A	1.13115	0.687428			KCNQ1	0.31862	0.999929
CAV1	-1.06623	0.728003			LSM14B	0.600168	0.999929
JMJD1C	0.742676	0.881252			LIPC	5.91867	0.097297
PSMB2	0.69316	0.847717			TRAF5	0.426554	0.999929
KANK1	0.845056	0.925408			SLC25A3	0.112206	0.999929
TMC6	1.53721	0.194293			HSD17B4	0.34388	0.999929
MAPK1	0.384686	0.999048			ATN1	0.308837	0.999929
SCYL2	0.918662	0.601224			DDR1	0.150336	0.999929
C19orf53	0.814825	0.849899			FSCN1	0.843023	0.999929
ITGAV	-0.400459	0.999048			TUBA1C	0.155516	0.999929
MYH10	-1.14808	0.45022			NCOA3	0.854805	0.730667
ODC1	0.932145	0.779721			ARHGEF7	0.65811	0.967539
CDC27	0.656237	0.945436			FBXW5	-0.547246	0.999929
SEMA3F	-1.76422	0.198696			SFRS18	0.595833	0.999929
PLXNB2	0.238002	0.999048			DIS3	0.759002	0.84199
DERL1	0.414778	0.999048			ZNFX1	0.503821	0.999929
SF3B1	-0.256362	0.999048			BST2	-1.03309	0.999929
OGDH	0.541203	0.964232			FAM84A	0.317059	0.999929
ACOX1	0.778828	0.808794			CIRBP	-0.310039	0.999929
EFNA3	1.21479	0.754813			MMP15	0.283791	0.999929
SERPINI1	1.58738	0.53509			SPCS3	-0.530972	0.999929
WDR6	-0.806356	0.810492			CDK16	0.430646	0.999929
CHI3L1	0.611219	0.999048			TM4SF4	2.37742	0.876415
CBS	2.146	0.260698			ODC1	-0.297361	0.999929
H2AFJ	0.655569	0.933724			SLC22A3	1.20135	0.47871
JUP	0.153953	0.999048			ARF3	0.211367	0.999929
CCT8	-0.441899	0.998607			TOMM34	0.487785	0.999929
ATP5A1	0.149517	0.999048			TMED3	-0.545208	0.999929
PSMD11	0.642975	0.979677			RBM33	0.649652	0.956599
GDPD5	2.08063	0.164376			ECHS1	-0.299192	0.999929
GOSR1	0.790051	0.887608			PPAP2C	-0.414795	0.999929
SERPINF1	-0.483117	0.999048			RAD23A	0.281593	0.999929
QPRT	2.35874	0.18185			PURB	0.656311	0.970546
ROPN1B	2.85813	0.755292			MANF	-0.887711	0.79354
NOC2L	0.627304	0.916245			HCFC1	0.387386	0.999929
CD55	0.605134	0.968494			PUM2	0.30879	0.999929
NXPH4	3.80419	0.0136803			SPATS2L	-0.603048	0.999929
LMO7	1.1427	0.438922			SMC3	0.632345	0.999929
IDH3B	0.93273	0.635874			FMOD	-1.753	0.126569
GAS5	-0.843217	0.812341			DOK4	0.525266	0.999929
SERBP1	0.183003	0.999048			FAM192A	0.572118	0.999929
CPE	-0.826036	0.871833			CRIP1	-0.874729	0.999929
ADM	2.41032	0.0699872			LRP5	0.246257	0.999929
PLEKHF2	-1.01484	0.80638			CTNNBL1	0.731716	0.876383
GREM1	1.09157	0.733467			LRP10	-0.22918	0.999929
THBS4	-2.00644	0.619469			DPEP1	0.25064	0.999929
ARHGEF12	-0.353329	0.999048			MED14	0.574918	0.999929
BMPR1B	-5.5	0.00110563			ARHGAP27	0.376985	0.999929
ANKRD22	2.6735	0.0915725			HLA-DMA	-1.65739	0.696262
ASH1L	-0.527929	0.981156			HMGN2	-0.236566	0.999929
NCOA4	-0.346173	0.999048			CCT5	0.171929	0.999929
EIF1	-0.172736	0.999048			PCF11	0.769415	0.814436
FKBP10	0.397746	0.999048			PRDX2	0.229698	0.999929
ADD1	-0.422906	0.998607			TUFT1	0.69881	0.96882
SH3BP4	-0.685934	0.907707			CMBL	0.462311	0.999929
KEAP1	0.724664	0.896114			MCL1	0.175209	0.999929
EPAS1	-0.453018	0.999048			RRP12	0.582472	0.999929
SULT1A1	1.79603	0.463182			C9orf167	0.398006	0.999929
UFC1	-0.449629	0.996023			KARS	0.232664	0.999929
PRKACA	0.50206	0.996023			GABRE	1.33918	0.414138
TCP1	-0.402325	0.999048			SFRS5	0.291887	0.999929
ETNK2	-1.36322	0.77269			ALDH3A2	0.398748	0.999929
MKL2	-0.924052	0.653031			TGM2	-0.349288	0.999929
ATP6V1G1	-0.615342	0.968494			ALDH1A1	-3.05419	0.00024942
ATP1B3	0.700051	0.8665			KHSRP	0.317271	0.999929
ENG	-0.752616	0.846433			XRCC5	0.144342	0.999929
SLC25A10	0.975936	0.674824			SYNCRIP	0.244251	0.999929
GLO1	0.361537	0.999048			IL33	0.600954	0.999929
ACADSB	-1.1787	0.690582			DVL3	0.42983	0.999929
GTPBP4	0.664113	0.922016			HNRNPA1	-0.117525	0.999929
CSTB	0.52744	0.990802			DTX4	0.419818	0.999929
MCAM	-0.717619	0.871833			CDC123	0.609722	0.999929
USP5	0.517807	0.978974			NPIPL3	0.755946	0.999929
EPN3	1.2545	0.657852			CCT3	0.118414	0.999929
MYH11	-1.3985	0.620005			RPRD1B	0.85391	0.706732
AES	0.233746	0.999048			BGN	-0.454842	0.999929
MRPL4	1.11899	0.624198			NPIP	1.02205	0.598546
ZMPSTE24	0.553303	0.959439			TOMM6	0.420518	0.999929
PSMD7	0.730325	0.815885			MINK1	-0.369263	0.999929
TCF19	1.4631	0.293894			EGLN3	-2.52097	0.06503
GPRC5B	1.07602	0.775941			DAB2	0.613427	0.999929
PFDN5	-0.494559	0.978974			ECM1	-0.780258	0.999929
COX6C	-0.35647	0.999048			C6orf105	1.57912	0.847697
C20orf3	0.284881	0.999048			ANKS1A	0.704536	0.896379
CD109	0.791424	0.928548			PIGT	0.214965	0.999929
GBP1	1.12237	0.6195			RERE	0.374168	0.999929
PNMT	4.60256	0.0914299			SLC7A5	-0.291802	0.999929
FAM84A	1.79352	0.523895			SLCO2B1	0.853881	0.843712
CDC37	0.467663	0.996023			UBE2R2	0.432135	0.999929
SSR4	0.367872	0.999048			RPSAP58	-0.0969615	0.999929
TUBB2C	0.239243	0.999048			GALNT2	-0.438085	0.999929
CHPT1	0.614467	0.984812			CKMT2	4.44195	0.0975236
SHROOM3	-0.641695	0.914939			SUPT5H	0.307307	0.999929
KTN1	0.251071	0.999048			C2orf24	0.425316	0.999929
TRIP12	-0.500294	0.972027			MAPKAPK2	0.280616	0.999929
ZDHHC9	0.679663	0.861646			SERPING1	-0.782078	0.999929
BCAR3	-2.27786	0.194293			RAVER1	0.368192	0.999929
YWHAB	0.152516	0.999048			LMAN2	-0.262007	0.999929
SEC63	0.40374	0.999048			SAMD4B	0.605535	0.987791
BLVRB	1.00652	0.734452			RPL36	0.0731186	0.999929
MT2A	0.495002	0.992867			FAM48A	0.869981	0.730667
ADAMTS1	-1.96162	0.174862			SEC31A	-0.496242	0.999929
ARHGAP5	-1.07213	0.58262			FDFT1	-0.229872	0.999929
PGM1	0.796337	0.808794			TAF4	1.01492	0.517602
FZD9	5.14182	0.0219586			CAPN1	0.141546	0.999929
CDKN1A	-1.30298	0.423058			MED13L	0.587549	0.999929
SLC16A1	0.870295	0.913324			ALPK3	0.998681	0.999929
IFITM3	-0.285241	0.999048			CGN	0.334902	0.999929
PLIN2	0.887041	0.863494			ZNF207	0.303956	0.999929
FOXM1	0.853012	0.892008			MTMR11	0.426301	0.999929
TMEM181	-1.44057	0.224183			CAB39L	1.25487	0.909164
C20orf108	0.32456	0.999048			COMT	-0.572153	0.999929
GBA	0.465285	0.996023			AMOTL2	0.853419	0.74384
IFITM2	-1.31319	0.400022			UBE2N	0.40388	0.999929
PSMA5	0.711562	0.865803			CHMP1A	0.327321	0.999929
RPL22	-0.200247	0.999048			MMP14	0.205854	0.999929
TGFBI	0.36472	0.999048			MARK2	0.460491	0.999929
ZSWIM4	1.35626	0.614301			SERBP1	-0.172359	0.999929
ANP32A	-0.628917	0.91391			CEBPG	0.372672	0.999929
SH3BGRL	0.275794	0.999048			AXIN1	0.488743	0.999929
APOL1	0.758172	0.96498			ZGPAT	0.768897	0.906965
NRP1	-0.611889	0.920848			ZC3H11A	0.258827	0.999929
EVPL	1.09217	0.671649			TMEM30A	-0.433667	0.999929
CCNI	-0.245424	0.999048			CIRH1A	0.687505	0.898572
BCLAF1	-0.421292	0.996023			TMEM54	-0.2843	0.999929
ZFR	0.437932	0.998607			RNF145	-0.578871	0.999929
CHCHD2	0.314695	0.999048			MAZ	0.161291	0.999929
ITPR1	-1.67011	0.290487			NUDT21	0.403486	0.999929
ASNS	1.29123	0.435108			MTCH1	0.277955	0.999929
TSPAN33	1.7401	0.251975			SATB2	0.5199	0.999929
PLEKHA6	-1.09264	0.73429			OPTN	0.459324	0.999929
CAMKK2	-0.943467	0.771331			MAGED1	-0.521907	0.999929
USF2	0.56648	0.974611			PPP1R14D	1.06907	0.837107
TGFBR2	-0.914325	0.766602			HNRNPL	0.157228	0.999929
TLE3	-0.838037	0.782349			YWHAH	-0.395528	0.999929
HTATIP2	1.33184	0.277275			RBM6	0.510375	0.999929
MYLK	0.251214	0.999048			SMARCD2	0.267113	0.999929
GAS6	-1.19875	0.635874			ACAA2	-0.503759	0.999929
ABCC3	1.65303	0.718415			IFRD1	0.748557	0.918073
APH1A	-0.198307	0.999048			SMARCB1	-0.761318	0.876415
HEBP2	0.699487	0.903514			PIM3	-0.647144	0.999929
LEFTY2	5.04328	0.0833519			C6orf106	0.354303	0.999929
DHX40	-0.758581	0.894594			NT5E	-1.03823	0.888935
NSFL1C	0.728481	0.815885			PTPN12	0.498685	0.999929
NRIP1	-0.941832	0.856656			SLC9A8	0.952812	0.673879
MCM7	0.454718	0.999048			TAPBP	-0.193125	0.999929
PRDX4	0.568517	0.960144			NUDT5	0.74959	0.847697
CCT6A	0.259005	0.999048			EBP	0.404412	0.999929
SLC9A2	5.06237	0.0436816			NPLOC4	0.364275	0.999929
RCC1	1.00615	0.58339			PRELID1	0.327173	0.999929
NRBP1	0.4631	0.992867			KALRN	0.81204	0.914255
ELP2	-0.889255	0.685412			DMBT1	-0.612851	0.999929
EIF3A	0.208947	0.999048			MED25	0.611101	0.986261
NASP	-0.729826	0.917356			TSTA3	-0.399992	0.999929
NFKBIZ	2.08297	0.239477			FBXL3	0.936899	0.568238
CD97	1.354	0.400022			PRR5L	0.809229	0.925904
LAMC2	-0.8301	0.998607			ITM2C	-0.119174	0.999929
ZNF638	-0.560844	0.933029			COG3	0.688104	0.913347
NCSTN	-0.33234	0.999048			TALDO1	0.233815	0.999929
PYGL	0.935723	0.856615			C6orf62	0.35668	0.999929
ERO1L	1.22839	0.371356			EFHD2	-0.272203	0.999929
MARCH6	0.382165	0.999048			PTPN1	0.726211	0.889532
RPRD2	-0.6681	0.907707			CCDC47	0.337186	0.999929
PPAPDC1B	1.12347	0.599451			INF2	-0.243615	0.999929
CALCR	7.10156	0.0155774			EIF3K	0.225462	0.999929
STK17A	1.24676	0.495833			TBC1D4	0.771101	0.888935
ZMIZ1	-0.340104	0.999048			METRNL	0.987282	0.788676
RSL1D1	-0.259959	0.999048			SREBF1	-0.465614	0.999929
CKMT1A	2.20764	0.286437			GDI1	0.377598	0.999929
STK35	0.86728	0.678957			RPS27L	-0.867422	0.832629
CLIC1	0.217096	0.999048			OSTC	-0.899923	0.706732
C19orf62	0.855982	0.786969			RAE1	0.738705	0.896119
CYCS	0.497617	0.983265			KDM1B	0.818852	0.837365
CHPF2	0.712713	0.840587			SH3BGRL3	-0.20073	0.999929
TP53INP2	0.955187	0.717222			MAPK3	0.359458	0.999929
PJA2	-0.622706	0.898644			SLC39A7	-0.273255	0.999929
CD34	-1.59373	0.242471			PDPK1	0.549436	0.999929
FKBP5	0.559583	0.996023			CPD	-0.405638	0.999929
RNF187	0.314998	0.999048			RAB5B	0.239528	0.999929
STAT5B	-1.42518	0.196906			ITM2B	0.149286	0.999929
MYO1D	-0.604796	0.933029			TCP1	0.21309	0.999929
SEC23B	0.534984	0.968494			MED4	0.753345	0.843712
GSR	0.849141	0.840708			INTS6	0.946145	0.611257
RYR1	2.71917	0.286533			FAM156A	0.669967	0.999929
PREP	0.817102	0.892007			LY75	0.469292	0.999929
KDELR3	0.93853	0.821978			RHBDF1	0.596016	0.999929
SEMA3C	-0.507994	0.999048			C17orf28	-0.893233	0.847697
GOLPH3L	-1.22198	0.401558			NUP205	0.508767	0.999929
TFDP1	0.595189	0.956343			COL4A2	0.184281	0.999929
SLC5A6	-0.631805	0.978974			ST14	-0.0802844	0.999929
ANO1	0.407429	0.999048			DUSP6	0.371153	0.999929
KIF11	1.07502	0.593999			KLF13	0.367642	0.999929
SLC2A10	0.623408	0.965302			CASC3	0.459138	0.999929
FXYD5	0.504305	0.999048			TMED2	-0.152576	0.999929
DCAF8	-0.545824	0.94551			LSR	0.145661	0.999929
CSRP1	0.16044	0.999048			PAPSS2	-0.742314	0.999929
SPTBN1	-0.177565	0.999048			PTMS	-0.272576	0.999929
CD99	0.390851	0.999048			SMN2	0.645442	0.971896
KIF1C	0.447504	0.999048			KIAA0174	0.28334	0.999929
ANK3	0.661619	0.97615			SHKBP1	0.506621	0.999929
PPP1CB	-0.171469	0.999048			PSMC4	0.413273	0.999929
MYST2	0.732089	0.888156			ARPC3	0.190639	0.999929
RHOA	-0.130529	0.999048			PSMA2	0.321175	0.999929
HEG1	-0.720487	0.884027			C4A	0.458915	0.999929
PEX19	-0.663917	0.888156			ARSD	-0.520158	0.999929
MAVS	0.570858	0.933385			UCKL1	0.73963	0.870186
ARF3	-0.269026	0.999048			HUWE1	0.165802	0.999929
MAPRE2	0.840587	0.868321			RPL31	-0.0460192	0.999929
DDB1	0.174814	0.999048			BAZ2A	0.32332	0.999929
OLFM2	1.13172	0.83344			DGCR2	-0.420869	0.999929
CMTM4	0.725525	0.847735			RASSF7	0.450018	0.999929
CD44	-0.13144	0.999048			BCR	-0.751583	0.86005
HMGN1	-0.485141	0.983265			RSL1D1	0.189664	0.999929
ALDH2	0.503423	0.999048			GAB2	0.883265	0.816414
MLEC	0.215515	0.999048			RPS15A	0.065343	0.999929
QRSL1	1.37124	0.570712			NUP98	0.334863	0.999929
IFI44L	2.0599	0.124392			SLC35C1	0.48845	0.999929
KDELR1	0.293519	0.999048			TRIM26	0.443783	0.999929
PRKAR2B	-1.83786	0.18185			GMDS	-0.346589	0.999929
SLC7A8	-1.2289	0.7574			CHMP2A	0.376605	0.999929
WAC	0.345518	0.999048			NAMPT	0.395015	0.999929
STK38	0.764408	0.810674			NID1	0.709689	0.999929
WNK2	1.29731	0.758762			R3HDM2	0.557259	0.999929
PDE4DIP	-0.574977	0.968346			MICAL1	0.593034	0.999929
MED13	-0.711232	0.896114			TEX261	0.461466	0.999929
LIMA1	-0.548269	0.996686			ITCH	0.654842	0.951833
IL12RB2	3.02267	0.277931			MME	1.53952	0.999929
SLC34A2	2.32704	0.539236			ARHGEF12	0.323593	0.999929
MRPL12	0.866803	0.781777			TMPRSS4	0.217954	0.999929
PTPLB	1.748	0.198696			HOOK2	0.649773	0.999929
EIF2S2	0.622308	0.898107			RBMX	0.212808	0.999929
SYNPO	-1.24724	0.364343			TACSTD2	0.877115	0.999929
ST3GAL1	-0.593078	0.982342			BRPF3	0.596226	0.999929
NUP155	0.980705	0.599451			MMP2	-0.36574	0.999929
TBC1D4	0.824928	0.840587			BRP44	0.555526	0.999929
DKC1	0.536459	0.966919			SPP1	0.916292	0.999929
IRF9	0.888282	0.839016			RNASET2	-0.43226	0.999929
RHOC	0.207174	0.999048			SEPT7	0.382216	0.999929
CLIP1	0.569845	0.925675			CDX1	0.198913	0.999929
CORO1C	0.480366	0.992046			DAP	-0.332107	0.999929
VPS26A	0.660351	0.914496			DHCR7	0.386357	0.999929
ZBTB41	-1.14664	0.474408			UCHL3	0.928781	0.687654
TMC5	-1.47265	0.887608			CARKD	0.612271	0.999929
CTSC	0.675073	0.925059			NHP2L1	-0.400895	0.999929
CSNK2A1	0.680693	0.837219			TMED9	-0.2064	0.999929
SYT7	-1.02315	0.636258			RFC3	1.05815	0.600329
TMEM30A	-0.355164	0.999048			ANXA3	-0.592091	0.999929
BLMH	0.701218	0.982342			ATXN2L	0.257412	0.999929
RNASET2	-1.53279	0.336961			DPP9	0.456391	0.999929
SRXN1	0.824508	0.779721			PTCH1	0.631987	0.999929
DEGS1	0.420986	0.999048			HEXA	-0.92234	0.754855
VDAC1	0.276176	0.999048			G3BP2	-0.393098	0.999929
HTRA1	-0.310987	0.999048			GATAD2A	0.348247	0.999929
KRT5	0.324831	0.999048			FUT3	0.286733	0.999929
UBE3A	-0.676412	0.897874			C1orf93	0.407548	0.999929
OLA1	-0.754494	0.809764			TBX3	-1.03547	0.904351
ZBTB10	-1.55503	0.657075			LAMA5	-0.357734	0.999929
ARHGEF2	0.347584	0.999048			CDK10	0.477521	0.999929
TPM4	-0.0801795	0.999048			TSPAN15	-0.3685	0.999929
NDUFS2	-0.415192	0.998877			TMEM45B	0.356273	0.999929
HIPK2	-0.465693	0.999048			EMP2	0.336312	0.999929
IL17RC	1.12337	0.544574			PLEKHA6	0.231393	0.999929
HSD17B4	-0.839478	0.857356			MDH1	-0.410876	0.999929
HOOK2	1.17571	0.698268			GGH	0.375153	0.999929
BAT1	-0.335938	0.999048			SEP15	-0.407852	0.999929
ATRN	0.495382	0.974611			MAVS	0.301498	0.999929
SMTN	0.813772	0.87146			SERPINB1	-0.277661	0.999929
CLNS1A	0.614498	0.930585			CTSH	-0.388775	0.999929
ARPC3	0.327201	0.999048			KIAA0182	0.324793	0.999929
LAMA4	-0.542021	0.983265			SHISA5	-0.244076	0.999929
AFF4	-0.49161	0.990802			PPP1R11	0.421105	0.999929
FRZB	1.3629	0.705781			PPP1R15B	0.390505	0.999929
PAX1	4.09052	0.156066			TOMM5	0.541029	0.999929
SSU72	0.500368	0.978974			APOL6	-0.746768	0.999929
IFIT1	1.41528	0.601468			EDF1	-0.216388	0.999929
PI4KB	-0.58208	0.939018			MAOA	0.494864	0.999929
ZNF238	-2.78766	0.100029			KRT17	1.54495	0.76047
KRT80	1.84778	0.12357			FNDC3A	0.468082	0.999929
TBRG4	0.830585	0.767203			STARD10	-0.248569	0.999929
SUMF2	0.322515	0.999048			SSH3	0.591997	0.999929
AGR3	-1.88494	0.779721			SQRDL	-0.351997	0.999929
LRPPRC	0.227221	0.999048			COL6A3	0.185901	0.999929
MRAS	0.846618	0.923312			CNNM4	0.480089	0.999929
GDI1	-0.464804	0.996023			RALA	0.478393	0.999929
RBP1	-2.41813	0.11502			DULLARD	-0.639708	0.937942
AFP	6.4715	0.126477			STK38L	0.510301	0.999929
TMEM14C	0.507607	0.984812			PPP1R12C	0.560147	0.999929
IGFBP3	0.310775	0.999048			CALM2	0.0941042	0.999929
ENPP1	0.716585	0.933948			PSMD2	0.219998	0.999929
SDF4	0.42336	0.999048			PATL1	0.426529	0.999929
NT5C2	0.714226	0.865148			INPP5D	0.554734	0.999929
KIAA0947	0.696063	0.832552			KIAA0494	0.337951	0.999929
PUF60	0.330431	0.999048			COX8A	0.244406	0.999929
MRPS7	0.806692	0.808794			YKT6	0.338956	0.999929
SDHC	-0.470655	0.983265			CNP	-0.529733	0.999929
LPIN1	1.24226	0.423844			RBM17	0.480088	0.999929
ABHD12	0.624694	0.91391			LOC100134229	1.28147	0.459932
TTC3	-0.168184	0.999048			ITFG3	-0.346973	0.999929
SNRPD3	0.465305	0.998325			PCDH1	0.335664	0.999929
RSAD2	1.9925	0.154212			CPNE7	1.13537	0.913347
TPD52L2	0.413234	0.999048			GGCT	0.440751	0.999929
ARHGAP29	-0.769639	0.848343			BIRC6	0.397735	0.999929
RPS15	-0.471501	0.985257			MIER3	0.939184	0.648294
HNRNPH2	-0.549103	0.94551			VAV2	0.521916	0.999929
FEM1A	0.823182	0.815885			TRIOBP	-0.572349	0.999929
PPP2R1A	-0.252953	0.999048			CDR2	0.755765	0.809666
IKBKB	-0.948183	0.765788			RANGAP1	-0.364878	0.999929
HMGB1	-0.267259	0.999048			NPC2	-0.432826	0.999929
SERPINH1	0.215389	0.999048			MLL3	0.485963	0.999929
RAB31	0.420708	0.999048			LDLR	0.259432	0.999929
SLC38A10	0.485714	0.988706			OBFC2B	0.65178	0.963056
UAP1	0.4009	0.999048			EFNA1	0.322184	0.999929
SNX27	-0.729624	0.830704			CELF1	0.427414	0.999929
PRKAR1A	0.213781	0.999048			C20orf4	0.65639	0.975156
C1QC	0.768913	0.903514			HSD17B10	0.441849	0.999929
IRF2BP2	-0.194902	0.999048			TTC14	1.07939	0.86005
ASNA1	0.61867	0.953016			TNFSF13	-0.948459	0.687654
RGS2	0.722766	0.999048			ELAC2	-0.842965	0.673879
KIAA1147	0.593681	0.948612			GPR160	0.383506	0.999929
TNRC18	-0.430133	0.998607			DHX34	0.847534	0.730667
SLC1A4	0.50149	0.999048			MMP7	-1.32202	0.847697
DCTPP1	0.713115	0.863494			PROM2	-2.16008	0.30432
CSNK1D	-0.392115	0.999048			BMP4	-0.509402	0.999929
KIAA0494	-0.398869	0.999048			MLXIP	0.42699	0.999929
PMP22	-0.549147	0.990802			FAM168B	0.297796	0.999929
ZNF117	0.617535	0.990802			GBP4	-2.90316	0.155196
ZBTB4	-0.810643	0.763377			SH3BP4	-0.401022	0.999929
GOLGA4	0.321101	0.999048			PDCD5	0.58117	0.999929
DHPS	0.84045	0.897874			MAPK14	0.500371	0.999929
EFR3B	2.05085	0.474408			NAPA	0.336333	0.999929
TXN	0.367426	0.999048			MYO5B	-0.269855	0.999929
C19orf63	-0.528849	0.981655			GTF2I	0.439056	0.999929
PTPRF	0.0830625	0.999048			UCA1	1.87109	0.823848
TMEM9	-0.45568	0.99311			OAF	0.504194	0.999929
CTSL1	0.60012	0.930585			KDM5C	0.271127	0.999929
CCDC117	-0.562945	0.999048			TBX18	6.04659	0.00274172
STAU1	0.284878	0.999048			TOP1MT	0.506149	0.999929
IMPA2	1.20207	0.756389			KIAA0892	0.580096	0.999929
LASS6	-0.432449	0.999048			TIAL1	0.504479	0.999929
CBX5	-0.420426	0.998607			SUCLA2	0.705063	0.909628
PLOD2	0.484132	0.994683			HADHB	-0.452769	0.999929
C19orf43	0.599118	0.964232			FUT8	-1.48367	0.357723
IDI1	0.758863	0.809433			NUP153	0.629534	0.987791
TUG1	0.251251	0.999048			PSME3	0.293574	0.999929
MS4A7	-1.0213	0.940236			FKBP4	0.184656	0.999929
JAG1	-0.733088	0.840587			DLG3	-0.496646	0.999929
AGPAT6	0.38251	0.999048			PRPF8	-0.16592	0.999929
CTNNBIP1	0.935934	0.682431			TJP3	0.370906	0.999929
TMPO	0.549386	0.974611			DNAJC2	0.673251	0.942714
CHERP	0.636268	0.941465			GIGYF1	0.436103	0.999929
WDR34	0.658639	0.896114			CASC4	-0.585443	0.999929
TAF15	-0.486205	0.992867			ZFC3H1	0.702438	0.931858
SPSB1	0.95581	0.678156			PITRM1	0.433061	0.999929
PLBD1	1.02907	0.782349			POLR1A	0.599176	0.999929
SOCS6	0.766524	0.865718			GDF15	0.208491	0.999929
RAB11A	-0.407989	0.999048			VAPA	-0.450313	0.999929
SOD3	1.29879	0.833402			QPCT	-1.04357	0.79354
HGD	3.17825	0.146924			SYNE2	-0.531683	0.999929
APLP1	2.22976	0.379286			CTGF	0.565928	0.999929
NIPAL3	0.754725	0.905245			SMC1A	0.270448	0.999929
CRISPLD2	-0.615338	0.992867			MALL	-0.515659	0.999929
PSD3	-1.50103	0.505428			PLIN2	0.546419	0.999929
PSME2	0.527024	0.989528			LRP3	0.880745	0.789883
FAM84B	0.335509	0.999048			EPCAM	-0.0325102	0.999929
KIAA2013	0.650593	0.904396			ZNF43	3.50982	0.0125213
EID1	-0.574874	0.924415			TTC3	0.2366	0.999929
LRRFIP1	-0.359598	0.999048			GDE1	-0.391329	0.999929
TBL2	0.776624	0.779721			PLXNA3	0.708564	0.999929
PCYOX1	0.344302	0.999048			PLCD3	0.292307	0.999929
KIAA0319L	-0.622525	0.922373			PSMD8	0.287665	0.999929
RACGAP1	0.952513	0.635874			NR1I2	0.730003	0.999929
FBXO7	0.429742	0.999048			SOX9	0.138835	0.999929
TGFBR1	0.485249	0.982342			PSMB6	-0.677031	0.909628
C8orf55	0.726272	0.897874			SBDS	0.364279	0.999929
F11R	0.167393	0.999048			HHLA2	1.01567	0.871925
SMARCD2	0.329728	0.999048			MACC1	0.503225	0.999929
SLAMF7	2.10095	0.367465			TAX1BP1	0.237514	0.999929
SGSM3	0.731957	0.820386			OAS2	-1.44172	0.79354
RIMS4	-2.47664	0.660028			CHP2	1.99616	0.718171
DNAJC1	0.824217	0.865148			CCT2	0.201213	0.999929
ERGIC1	-0.180281	0.999048			BTN2A1	0.818155	0.754855
RPL30	-0.0639338	0.999048			RAP1GAP	-2.2522	0.0742848
PGM2	0.771373	0.883056			FUCA1	-0.602309	0.999929
LARP4B	0.515408	0.986172			PRKCSH	0.106469	0.999929
CTSA	0.286653	0.999048			FAM105A	0.52598	0.999929
TBCB	0.663571	0.950397			C19orf63	-0.241353	0.999929
MSR1	0.954409	0.824103			TSPAN13	-0.364108	0.999929
RBM39	-0.314316	0.999048			RBBP7	0.262052	0.999929
C20orf27	1.22793	0.333473			GBP1	-1.44288	0.783302
MRI1	1.45836	0.398815			KIAA0415	0.745662	0.945948
TMEM8A	0.665002	0.897874			SLC9A3R1	0.473455	0.999929
ACTN4	0.0951581	0.999048			ANXA11	0.139	0.999929
POF1B	2.58568	0.468922			PDCD6IP	0.224371	0.999929
SRD5A1	1.47524	0.26351			KIAA0040	0.653826	0.974616
PMM2	0.662278	0.90316			AUTS2	0.530786	0.999929
RBMX	-0.361904	0.999048			ARF6	-0.250515	0.999929
YIF1B	1.14479	0.618375			C10orf18	0.557107	0.999929
LMAN1	0.200109	0.999048			MLL4	0.425265	0.999929
CHAF1A	1.26994	0.527077			LOC146880	0.654795	0.999929
SLC4A11	1.83146	0.533558			NDRG3	0.745813	0.902786
POLDIP2	0.298774	0.999048			FAM122B	0.807595	0.79354
SLC39A11	0.520029	0.992867			ARHGAP32	0.338413	0.999929
IMMT	0.399041	0.999048			TC2N	-0.647558	0.999929
GRN	0.181759	0.999048			SNRNP70	0.213216	0.999929
TC2N	-0.413526	0.999048			KIAA1161	0.805128	0.809666
EIF4EBP2	0.265652	0.999048			COL6A1	-0.315007	0.999929
PDK4	-2.00002	0.392925			DOCK9	0.611864	0.999929
ATP2C2	1.32572	0.756389			SCAF1	0.420499	0.999929
NAA20	0.732619	0.824103			OPA1	0.419207	0.999929
GFPT1	0.293343	0.999048			PARP1	-0.244596	0.999929
PAPSS2	0.811151	0.913324			SPINK4	-3.77016	0.0661283
KPNA4	0.489758	0.97615			AURKAIP1	-0.616295	0.999929
SELS	0.78438	0.80183			PDK4	1.59755	0.309742
RALY	0.357311	0.999048			ACTL6A	0.488729	0.999929
PLK1	1.24713	0.513094			ENC1	-0.181357	0.999929
MSH6	0.470542	0.984812			AGAP3	0.424401	0.999929
DDRGK1	0.843402	0.766602			TMC7	1.0356	0.756417
MORC2	0.647151	0.889674			CLU	-1.07075	0.999929
PHYH	1.00588	0.778879			SCP2	-0.39914	0.999929
PAPD7	1.07527	0.58262			DNAH1	1.37701	0.490406
UBR5	0.228789	0.999048			NCLN	0.241923	0.999929
MRPL45	-1.20106	0.601092			APH1A	0.157959	0.999929
KIAA0182	-0.493459	0.998607			USP6NL	0.860095	0.895609
MDM2	-0.577886	0.982342			SLC39A5	0.568307	0.999929
EIF6	0.468916	0.984603			STK35	0.592328	0.999929
CTNNA1	0.123886	0.999048			PELP1	-0.705516	0.876415
TMEM65	1.02321	0.616306			BTG1	-0.473604	0.999929
SKP1	-0.253656	0.999048			PDCD11	0.394368	0.999929
NME1	-0.536984	0.992867			LPHN1	0.736872	0.999929
FNDC3B	0.406772	0.999048			LYN	-0.925489	0.828838
RPS6KA1	0.699147	0.891829			PKD1	0.484706	0.999929
TBL1X	0.75616	0.871899			PKP2	0.341266	0.999929
RHPN2	0.964292	0.658289			GYLTL1B	-1.24013	0.828041
SMARCA2	-0.37417	0.999048			BRI3	0.413509	0.999929
PSMA2	0.492447	0.982342			TTC19	-1.03954	0.427781
APOLD1	-1.9137	0.182383			ESRP1	0.23707	0.999929
FXYD6	0.976691	0.879413			CAPRIN1	0.129784	0.999929
UBE2L6	0.570654	0.990802			NCAPD2	0.292253	0.999929
MGEA5	-0.345798	0.999048			LASS6	0.379118	0.999929
CMTM6	-0.476669	0.995883			TGIF1	-0.413787	0.999929
TPM3	0.0965239	0.999048			KCTD10	0.559323	0.999929
GPR161	2.23579	0.231418			PNRC2	0.361904	0.999929
CYB5R3	0.260846	0.999048			KBTBD11	0.972512	0.853137
SYTL2	-0.763088	0.982726			TP53	-0.352872	0.999929
EHD2	-0.689299	0.923312			SRF	0.496075	0.999929
POLDIP3	0.442441	0.998607			CDIPT	0.426976	0.999929
RPP25	1.9622	0.0958399			THNSL2	1.31224	0.999929
TCEB2	-0.713827	0.871652			ACVRL1	0.544787	0.999929
TRAF4	-0.580426	0.998607			DNTTIP1	0.677095	0.942714
NTRK3	1.76868	0.89679			RPL27	-0.0640365	0.999929
MYO1B	-0.530475	0.982342			ARL6IP1	0.125003	0.999929
GOLGB1	-0.214114	0.999048			MGLL	-0.227214	0.999929
SLC35B1	0.840283	0.784148			RPS25	0.085979	0.999929
HMGB3	0.582023	0.986704			AURKA	0.768488	0.896951
NCKAP1	0.224117	0.999048			MRRF	0.644713	0.999929
MLXIP	0.949321	0.657077			IHH	0.317051	0.999929
TSPYL1	-0.626819	0.897874			DENND4C	0.455213	0.999929
GALE	1.03337	0.686929			TINAGL1	-0.365847	0.999929
ADIPOR2	0.31148	0.999048			CAPZB	-0.242638	0.999929
C22orf28	0.458148	0.990802			ALG5	0.704125	0.896951
CAST	0.266166	0.999048			RBCK1	0.210868	0.999929
RETSAT	0.405467	0.999048			ASB13	0.840302	0.74384
C1QBP	-0.779897	0.789352			ANP32B	-0.177823	0.999929
MLF2	0.233321	0.999048			WDR6	-0.268796	0.999929
JOSD1	0.559351	0.94521			COX4I1	-0.0918855	0.999929
TNPO1	-0.514143	0.974611			LPL	2.63685	0.0742848
SFRS1	-0.236888	0.999048			DNMT1	0.357213	0.999929
KCTD12	-0.812708	0.843382			PLXNA2	0.45679	0.999929
SPDEF	-0.448354	0.999048			ITPKC	0.772316	0.80835
UBE3C	0.355426	0.999048			AP1M2	0.250357	0.999929
GNG12	-0.417719	0.999048			DOCK1	0.418003	0.999929
LIG3	0.747789	0.914479			TNFSF10	-0.858442	0.828041
EIF3G	0.413458	0.999048			IFI16	-1.28174	0.65619
MAGEA1	11.1226	0.00820828			LAMA2	2.27135	0.33681
LGALS9	0.968889	0.810674			LTBP4	0.237934	0.999929
GRSF1	0.385187	0.999048			F5	0.988725	0.999929
MALAT1	-0.584277	0.972027			NEURL1B	0.720176	0.942714
PCSK6	-2.12916	0.204975			MCM4	0.340942	0.999929
DNAJC11	0.757626	0.810569			APIP	0.979799	0.833176
USP11	-1.18364	0.407601			IFITM3	0.0848335	0.999929
PPDPF	0.278421	0.999048			CAPN2	-0.175351	0.999929
HS3ST4	5.80947	0.19832			TNPO2	0.404492	0.999929
TMBIM4	-0.825656	0.857297			SFRS14	0.505535	0.999929
FLOT2	-0.47906	0.99838			C12orf57	-0.988565	0.672229
ADAMTS4	-1.0193	0.802527			ZHX3	1.07334	0.52228
TSC22D1	-0.292954	0.999048			IVNS1ABP	-0.225099	0.999929
GTF3C1	0.32483	0.999048			PCIF1	0.601598	0.999504
CACNG4	-1.28142	0.888156			SLC35C2	0.480134	0.999929
TH1L	0.41513	0.999048			VIPR1	0.866121	0.999929
DDX1	0.343999	0.999048			USPL1	1.0985	0.357723
CAPN1	0.266376	0.999048			SUCLG2	-0.449784	0.999929
PIP5K1A	-0.609005	0.922016			CNTFR	7.14455	0.00274172
PRKRIR	0.728592	0.868817			MESDC2	-0.621128	0.999929
RAP2C	0.85265	0.816811			MCFD2	0.405391	0.999929
PPP1R9B	0.565985	0.978878			ARHGEF1	0.269262	0.999929
NDFIP1	-0.528143	0.977797			C22orf13	-0.528137	0.999929
AGPAT2	0.950941	0.747557			PDS5B	0.827756	0.788361
APPBP2	-1.18398	0.53509			IQGAP1	-0.128714	0.999929
SECTM1	1.76393	0.38903			CEACAM1	0.212525	0.999929
ADCY7	1.06717	0.618269			ARL6IP5	-0.436866	0.999929
GIGYF2	-0.756112	0.779721			MPDU1	-0.826378	0.730842
FMOD	-0.648895	0.994495			GRTP1	0.791569	0.847697
ANP32E	-0.563805	0.998607			LTBR	0.275853	0.999929
FAM83D	1.53926	0.281152			MLLT1	0.432518	0.999929
SRP9	-0.166057	0.999048			NIPSNAP1	-0.766933	0.956599
PHKB	0.523575	0.965568			SPRY4	0.586798	0.999929
CELSR2	-0.461075	0.999048			C10orf119	0.415328	0.999929
COL9A3	-1.50362	0.933452			ZFAND3	0.48871	0.999929
RCN3	0.781616	0.888156			C7orf42	0.213888	0.999929
MAP1B	0.507586	0.999048			GPR153	0.745085	0.999929
C1R	-0.279411	0.999048			OCIAD2	-0.431695	0.999929
DNAJA2	0.543322	0.968268			SEC63	0.403646	0.999929
OTUD7B	-0.714106	0.888156			KBTBD2	0.597572	0.999929
LMF2	0.679544	0.891483			ERGIC1	-0.170551	0.999929
NCCRP1	2.90935	0.075408			PSAT1	-0.800075	0.999929
NEDD4L	-0.535174	0.999048			RXRA	0.459199	0.999929
PTK7	0.294701	0.999048			SSR4	-0.227965	0.999929
DECR1	0.654426	0.928548			KLF3	0.288422	0.999929
ATP2A3	0.767297	0.893896			DCTN5	0.438273	0.999929
FASN	-0.0493047	0.999048			HLA-DQA1	-2.65658	0.163221
NNMT	-0.81677	0.893896			MYCBP2	0.603911	0.999929
GOLIM4	0.77271	0.827833			SEC13	-0.401068	0.999929
STAP2	1.15886	0.809632			ANO1	-1.19549	0.751468
LMNB1	0.691155	0.913324			ZNF259	0.647196	0.965051
KIF23	1.26291	0.45022			DAXX	0.463104	0.999929
OAS1	1.33773	0.601092			ST13	-0.254518	0.999929
AKT1	0.241002	0.999048			DGKZ	0.51708	0.999929
GOT1	0.885191	0.643505			KIAA0406	0.822113	0.814436
LPGAT1	0.389693	0.999048			HES1	-0.525155	0.999929
IFT122	-1.04089	0.784148			SYNJ2	0.759212	0.843712
PES1	0.50745	0.977184			DDX18	0.309434	0.999929
C18orf1	-0.804018	0.896114			NFE2L2	0.314557	0.999929
EIF2S3	0.158732	0.999048			CLCN7	0.411261	0.999929
ASF1B	1.36332	0.333047			USO1	-0.649693	0.946162
LARP1	0.215163	0.999048			FKBP10	-0.438565	0.999929
S1PR3	-1.13478	0.732076			TMTC4	0.792906	0.847697
TLE1	0.889821	0.811318			GLYR1	0.292115	0.999929
C1QB	0.6503	0.97249			RNF167	-0.564375	0.999929
IFIT3	1.23472	0.582124			SURF4	-0.141492	0.999929
CTNND2	1.24509	0.953093			ICA1	0.407559	0.999929
ADAR	0.0930088	0.999048			EPHX1	-0.836467	0.999929
CHST15	-0.773635	0.922016			NCAPD3	0.626404	0.999929
ATP6AP1	-0.197185	0.999048			YBX1	0.090258	0.999929
EI24	0.331517	0.999048			GRSF1	-0.422032	0.999929
TMEM109	0.339665	0.999048			ID1	-0.281066	0.999929
C9orf86	0.477676	0.996023			CST1	-2.73023	0.155196
SOCS3	-2.03163	0.12449			HTATIP2	0.415023	0.999929
CCT7	0.184015	0.999048			SHFM1	0.331119	0.999929
IER3	-0.485485	0.999048			BIVM	0.999535	0.537493
PPP1R3B	-0.695231	0.90316			SLC37A1	-0.61394	0.999929
HNRNPA2B1	0.0694393	0.999048			PHGR1	0.4349	0.999929
ROCK2	0.713011	0.905081			MTA2	0.280505	0.999929
VARS	0.446219	0.995883			BNIP3L	-1.29415	0.30432
HIGD1A	-0.697453	0.888156			PAICS	-0.239942	0.999929
H2AFY	0.22686	0.999048			POLE	0.471879	0.999929
ACP5	0.781447	0.897874			STRN4	0.328525	0.999929
PSMA4	0.396654	0.999048			GMEB2	0.895013	0.662422
ECM1	-0.844358	0.928509			SPTBN5	1.44329	0.837352
RPL23A	-0.186718	0.999048			GLB1	-0.409518	0.999929
ETS1	-0.51647	0.991875			DCHS1	1.07973	0.598546
RPS6KB1	-1.1919	0.62317			SLC16A3	-0.376207	0.999929
MYB	-1.16789	0.577671			ZDHHC6	0.563942	0.999929
MLL5	-0.652796	0.894594			SLK	0.372462	0.999929
SGK3	0.691651	0.981156			SSB	0.274661	0.999929
PRR4	3.11367	0.128802			ATP6V1F	0.382646	0.999929
FAM101A	1.37817	0.853373			VARS	0.241688	0.999929
RASGEF1A	1.99952	0.359667			C9orf86	0.164267	0.999929
SNX1	-0.414321	0.999048			IRF6	0.637513	0.999929
FAM134C	-0.707297	0.832552			SETD5	0.342422	0.999929
SEL1L3	1.03786	0.737377			EIF3M	0.195501	0.999929
GPM6B	1.26012	0.871899			UPF1	0.213166	0.999929
PTPN11	0.255184	0.999048			DCAF12	0.453684	0.999929
PDE5A	1.03873	0.717222			HEATR1	0.439634	0.999929
COX7B	0.543261	0.965732			CYP4F12	1.19382	0.851835
DAP3	-0.285474	0.999048			BCAS1	-1.87322	0.14855
PARP9	0.520591	0.998607			TICAM1	0.705506	0.969526
RNASEH2A	1.07305	0.617862			SNRPB2	0.493101	0.999929
SEPW1	-0.48292	0.984603			ZFYVE27	0.554742	0.999929
CAPN13	0.939676	0.999048			SDC3	-0.567741	0.999929
OXCT1	0.800663	0.830183			TRRAP	0.326595	0.999929
MID1	1.78566	0.277275			FAM84B	0.395059	0.999929
PDCD11	0.620525	0.898316			EDC4	0.380252	0.999929
LYPLA1	-0.472876	0.996686			ADI1	-0.449487	0.999929
ARPC1B	0.387599	0.999048			PHF8	0.61803	0.999929
CCT2	-0.202481	0.999048			ZCCHC14	0.586616	0.999929
ERAP2	1.09337	0.920172			RBBP4	-0.309499	0.999929
NCK2	0.669307	0.948991			HNRNPAB	0.130847	0.999929
MRPL24	-0.554058	0.953016			MGST1	0.356775	0.999929
GM2A	0.449976	0.998607			NXF2	11.3232	0.0183861
ACADVL	-0.343485	0.999048			CHD6	0.65814	0.954026
NDUFC2	0.456064	0.996023			KAT2A	0.323473	0.999929
ITGB2	0.682323	0.933452			RPL18	0.0329883	0.999929
ADRM1	0.511134	0.984603			CD47	0.279556	0.999929
C6orf62	0.29015	0.999048			SUGT1	0.664726	0.926696
TFF3	-0.855092	0.999048			SARS	-0.295072	0.999929
PCMTD2	-0.971444	0.657037			NT5C2	0.393722	0.999929
ATAD3A	1.18488	0.482191			HR	0.478649	0.999929
TSPAN8	-1.50013	0.992867			PIWIL4	1.29168	0.52228
SSB	-0.504369	0.983265			ALAS1	-0.549598	0.999929
PPPDE1	0.499104	0.990802			RAD50	0.417146	0.999929
KIAA1217	-0.338201	0.999048			SLC10A2	9.94258	0.0204497
CHST3	0.81518	0.935305			IYD	0.829199	0.999929
PCBP2	0.100833	0.999048			ISG15	-1.17379	0.896379
MDM4	-1.2988	0.353928			ARL6IP4	-0.335765	0.999929
LRP6	0.511492	0.999048			SUMF2	-0.251351	0.999929
SMCR7L	0.719711	0.818945			ANTXR2	-0.892862	0.74384
SNRPN	-1.42741	0.367949			ZC3H12A	-0.882699	0.999929
SAE1	0.440947	0.994683			PAK2	0.271878	0.999929
PCGF2	-1.36203	0.277989			RCN1	-0.228809	0.999929
LRRK2	1.8853	0.565306			DDX46	0.447499	0.999929
EEF1A2	-0.750908	0.999048			MTCH2	0.296985	0.999929
SHCBP1	1.92385	0.0716798			STOML2	0.262889	0.999929
TMED2	0.0837995	0.999048			ALKBH5	-0.728627	0.868043
COPS5	0.515884	0.971656			PIGO	0.584346	0.999929
MED22	0.974182	0.710701			NSUN5P2	0.715044	0.999929
DAG1	-0.290552	0.999048			NAT10	0.346993	0.999929
PCDHB2	1.23245	0.779721			MYB	0.39032	0.999929
TCF4	-0.818759	0.798594			KIAA1549	0.751443	0.971896
ZYX	0.210973	0.999048			C7orf28A	0.64262	0.979761
HIST2H4A	-2.48554	0.0620432			CDK1	0.482153	0.999929
WIPI1	0.928646	0.622213			C12orf35	0.603292	0.999929
IPO7	0.209225	0.999048			RNF157	0.920077	0.999929
GPD1L	-0.963085	0.650518			RPIA	0.527075	0.999929
CRIM1	-0.542183	0.954958			CAMK2G	0.588256	0.999929
NUSAP1	0.872768	0.785668			FAM193B	0.665472	0.999929
RPL9	-0.653242	0.998607			TCOF1	0.327945	0.999929
RNF114	0.457155	0.996023			MYO7B	0.178666	0.999929
GAL3ST4	1.2774	0.520585			HNRNPH3	0.26745	0.999929
EDEM3	-0.52525	0.982624			SMPD4	0.309738	0.999929
CYP4X1	-4.60417	0.0146399			OPLAH	0.666737	0.999929
CRABP1	-0.60983	0.999048			C20orf20	0.759166	0.850696
FLT1	-0.902044	0.782349			PCID2	0.638849	0.957391
PSENEN	0.559146	0.983265			REG3A	-0.914042	0.999929
SAP18	-0.572733	0.930343			PAQR8	-0.369689	0.999929
BRWD1	-0.771693	0.811318			CES1	1.52971	0.949344
EFEMP1	-1.0955	0.786969			CCDC14	0.420864	0.999929
UBTF	-0.386242	0.999048			YME1L1	0.225779	0.999929
INTS1	0.414569	0.999048			CMTM6	-0.319365	0.999929
NPTXR	1.07847	0.891771			CYP4F3	2.28443	0.116661
RAB7A	0.160422	0.999048			RELL2	1.95251	0.163221
C11orf75	1.96854	0.0996601			SORBS3	0.412959	0.999929
FAM129B	0.221601	0.999048			RTN3	0.194969	0.999929
SEC11C	0.748633	0.856615			SPEN	0.382444	0.999929
MKRN1	0.240405	0.999048			IGFBP3	-0.471199	0.999929
CD59	-0.0937008	0.999048			TRIO	0.390385	0.999929
SLC26A2	0.576184	0.999048			LOC253039	0.961269	0.673879
ACTR1A	0.343488	0.999048			ATP6V0E2	0.821041	0.999929
COL5A1	-0.0862133	0.999048			WDTC1	0.495239	0.999929
BAT2L1	-0.226545	0.999048			KIAA1522	-0.191397	0.999929
PDZK1IP1	1.26031	0.748547			EBPL	0.651132	0.999501
UPF1	0.329763	0.999048			AHSA2	0.750998	0.999929
INTS3	-0.376847	0.999048			SEC16B	0.685896	0.999929
IQGAP3	0.86135	0.833701			EIF3CL	-0.0583671	0.999929
NUDT5	0.801939	0.887608			ZNF598	0.387921	0.999929
CHD4	0.132788	0.999048			DAD1	-0.420281	0.999929
TACC1	0.466246	0.999048			MAP2K2	0.240953	0.999929
JUND	-0.766418	0.815885			SP1	0.245155	0.999929
SLC16A3	1.06718	0.521211			ZKSCAN1	0.479132	0.999929
FPR3	1.37854	0.467232			M6PR	0.243008	0.999929
TMEM14B	0.692034	0.944847			POF1B	-0.248526	0.999929
TAF1D	0.973876	0.756389			CLNS1A	0.317753	0.999929
CREB3L4	-0.427574	0.999048			RELA	0.30971	0.999929
HSP90AB1	-0.0275227	0.999048			TBC1D9B	0.208988	0.999929
ARSA	0.988285	0.716038			ZNF384	0.484365	0.999929
BUB3	0.329718	0.999048			PPP2R5D	0.522301	0.999929
ATP5H	0.381074	0.999048			RND3	0.64628	0.999929
MEF2D	-0.580369	0.923057			MTMR6	0.74445	0.833176
C8orf4	-2.29683	0.113956			DNAJA3	0.363984	0.999929
SPAG5	0.768413	0.954355			ZDHHC3	-0.271678	0.999929
ARNT	-0.684862	0.857231			C19orf2	0.435708	0.999929
SOX12	0.778588	0.798263			IFITM2	-0.378436	0.999929
RUNX1	-0.25614	0.999048			PDP1	0.705855	0.974616
CDH5	-1.48777	0.25203			FAM73B	0.744008	0.945273
PARD3	0.78576	0.819897			TNKS2	0.53814	0.999929
ERGIC3	-0.198211	0.999048			C8orf55	0.45155	0.999929
ECT2	0.748309	0.810674			TSPAN12	0.7599	0.960369
SPIN1	-0.392872	0.999048			SETD1B	0.592898	0.999929
KRTCAP2	-0.428006	0.999048			GLUD1	0.203821	0.999929
RBM5	-0.879922	0.664654			RBL2	0.440505	0.999929
PAPD5	1.1111	0.685412			AIFM2	0.734135	0.877298
RALGPS2	-1.16915	0.815885			ROMO1	0.57554	0.999929
RPS21	-0.176704	0.999048			TBL1XR1	0.235357	0.999929
SRD5A3	0.783772	0.808794			NCOR1	-0.401203	0.999929
TRIOBP	0.586839	0.941868			P4HA1	-0.99375	0.828838
MTSS1	0.35532	0.999048			NUCB2	-1.53989	0.231038
GPAA1	0.293695	0.999048			PDK2	0.751196	0.93066
MFSD2A	2.05673	0.477042			MYOM3	1.12438	0.999929
COPE	0.40861	0.999048			TAF10	0.606183	0.999929
ENO2	1.12564	0.730056			AP2M1	0.148574	0.999929
LIMK2	0.456804	0.998607			ELF4	0.493604	0.999929
MYO5B	0.351884	0.999048			BCLAF1	0.254156	0.999929
SMC1A	0.285044	0.999048			WFS1	-0.448137	0.999929
PSMA1	0.403446	0.999048			PTPN3	0.414343	0.999929
IQSEC1	-0.687022	0.922576			HSPA14	0.849652	0.723932
FBXW5	0.589829	0.959439			CEP250	0.56048	0.999929
PSMD5	0.607824	0.972143			NOP2	0.383448	0.999929
WDR62	1.96289	0.198696			CPSF7	0.362581	0.999929
INSR	-0.560089	0.922016			CD46	-0.0607261	0.999929
MFN2	0.350667	0.999048			WWC3	0.692919	0.975156
GALNT3	0.728174	0.885663			C11orf9	-0.489485	0.999929
[truncated: 13,130 more rows]

## Sheet: TableS7
Table S7: Summary gene list from the differential accessibility, differential expression, and overlap of both.
[truncated: 11 more rows]
